# Supplementary material for: (E)-2-(4-Hy­droxy-3-meth­oxy­benzyl­idene)hydrazinecarboxamide
Source: Acta Crystallogr Sect E Struct Rep Online. 2011 Jun 25;67(Pt 7):o1786. doi: 10.1107/S1600536811024068 (PMC3151979; doi:10.1107/S1600536811024068)
Supplement: Supplementary file 1 [file e-67-o1786-sup1.cif]

##############################################################################
#                                                                            #
# This CIF contains the data in a paper accepted for publication in          #
# Acta Crystallographica Section E. It conforms to the requirements of       #
# Notes for Authors for Acta Crystallographica Section E, and has been       #
# peer reviewed under the auspices of the IUCr Commission on Journals.       #
#                                                                            #
# Full details of the Crystallographic Information File format               #
# are given in the paper "The Crystallographic Information File (CIF):       #
# a New Standard Archive File for Crystallography" by S. R. Hall, F. H.      #
# Allen and I. D. Brown [Acta Cryst. (1991), A47, 655-685].                  #
#                                                                            #
# The current version of the core CIF dictionary is obtainable from          #
# ftp://ftp.iucr.org/pub/cif_core.dic.                                       #
#                                                                            #
# Software is freely available for graphical display of the structure(s)     #
# in this CIF. For information consult the CIF software page                 #
# http://www.iucr.org/resources/cif/software.                                #
#                                                                            #
# This file may be used for bona fide research purposes within the           #
# scientific community so long as proper attribution is given to the journal # 
# article from which it was obtained.                                        #
#                                                                            #
##############################################################################
data_global
_audit_creation_method     'form.cif (version 2.0)'
_journal_data_validation_number     ?
_journal_date_recd_electronic     2011-06-17
_journal_date_accepted     2011-06-20
_journal_name_full     'Acta Crystallographica, Section E'
_journal_year     2011
_journal_volume     67
_journal_issue      7
_journal_page_first     o1786
_journal_page_last     o1786
_journal_paper_category     QO
_journal_coeditor_code     IS2735
_publ_contact_author_name     'Prof. Fun, Hoong-Kun'
_publ_contact_author_address
;
      X-ray Crystallography Unit
      School of Physics
      Universiti Sains Malaysia
      11800 USM, Penang
      MALAYSIA
;
_publ_contact_author_email     'hkfun@usm.my'
_publ_contact_author_fax     '6 04 6579150'
_publ_contact_author_phone     '6 04 6533652'
_publ_section_title
;
(<i>E</i>)-2-(4-Hydroxy-3-methoxybenzylidene)hydrazinecarboxamide
;
loop_
    _publ_author_name
    _publ_author_footnote
    _publ_author_address
    'Hoong-Kun Fun'
;
      Thomson Reuters ResearcherID: A-3561-2009.
;
;     X-ray Crystallography Unit
      School of Physics
      Universiti Sains Malaysia
      11800 USM, Penang
      Malaysia
;
    'Chin Sing Yeap'
;
      Thomson Reuters ResearcherID: A-5523-2009.
;
;
      X-ray Crystallography Unit
      School of Physics
      Universiti Sains Malaysia
      11800 USM, Penang
      Malaysia
;
    'Shridhar Malladi' ?
;
      Organic Chemistry Division,
      Department of Chemistry,
      National Institute of Technology-Karnataka,
      Surathkal, Mangalore 575 025,
      India
;
    'Arun M. Isloor' ?
;
      Organic Chemistry Division,
      Department of Chemistry,
      National Institute of Technology-Karnataka,
      Surathkal, Mangalore 575 025,
      India
;
data_I
_audit_creation_method     SHELXL-97
_chemical_name_systematic
;
(<i>E</i>)-2-(4-Hydroxy-3-methoxybenzylidene)hydrazinecarboxamide
;
_chemical_name_common     ?
_chemical_formula_moiety     'C9 H11 N3 O3'
_chemical_formula_sum     'C9 H11 N3 O3'
_chemical_formula_iupac     'C9 H11 N3 O3'
_chemical_formula_weight     209.21
_chemical_melting_point     ?
_symmetry_cell_setting     orthorhombic
_symmetry_space_group_name_H-M     'P c a 21'
_symmetry_space_group_name_Hall     'P 2c -2ac'
loop_
    _symmetry_equiv_pos_as_xyz
    'x, y, z'
    '-x, -y, z+1/2'
    'x+1/2, -y, z'
    '-x+1/2, y, z+1/2'
_cell_length_a     13.8568(3)
_cell_length_b     5.03790(10)
_cell_length_c     26.8582(5)
_cell_angle_alpha     90.00
_cell_angle_beta     90.00
_cell_angle_gamma     90.00
_cell_volume     1874.95(7)
_cell_formula_units_Z     8
_cell_measurement_reflns_used     8792
_cell_measurement_theta_min     3.03
_cell_measurement_theta_max     33.68
_cell_measurement_temperature     100
_exptl_crystal_description     'plate'
_exptl_crystal_colour     'colourless'
_exptl_crystal_size_max     0.56
_exptl_crystal_size_mid     0.21
_exptl_crystal_size_min     0.08
_exptl_crystal_density_diffrn     1.482
_exptl_crystal_density_meas     ?
_exptl_crystal_density_method     'not measured'
_exptl_crystal_F_000     880
_exptl_absorpt_coefficient_mu     0.114
_exptl_absorpt_correction_type     multi-scan
_exptl_absorpt_process_details     '(<i>SADABS</i>; Bruker, 2009)'
_exptl_absorpt_correction_T_min     0.9389
_exptl_absorpt_correction_T_max     0.9915
_exptl_special_details
;
The crystal was placed in the cold stream of an Oxford Cryosystems Cobra
open-flow nitrogen cryostat (Cosier & Glazer, 1986) operating at 100.0 (1) K.
;
_diffrn_ambient_temperature     100
_diffrn_radiation_type     MoK\a
_diffrn_radiation_wavelength     0.71073
_diffrn_radiation_source     'fine-focus sealed tube'
_diffrn_radiation_monochromator     graphite
_diffrn_measurement_device_type
;
Bruker SMART APEXII CCD area-detector
;
_diffrn_measurement_method     '\f and \w'
_diffrn_detector_area_resol_mean     ?
_diffrn_reflns_number     27088
_diffrn_reflns_av_R_equivalents     0.0341
_diffrn_reflns_av_sigmaI/netI     0.0242
_diffrn_reflns_theta_min     1.52
_diffrn_reflns_theta_max     33.81
_diffrn_reflns_theta_full     33.81
_diffrn_measured_fraction_theta_max     0.991
_diffrn_measured_fraction_theta_full     0.991
_diffrn_reflns_limit_h_min     -21
_diffrn_reflns_limit_h_max     21
_diffrn_reflns_limit_k_min     -7
_diffrn_reflns_limit_k_max     7
_diffrn_reflns_limit_l_min     -42
_diffrn_reflns_limit_l_max     34
_diffrn_standards_number     0
_diffrn_standards_interval_count     .
_diffrn_standards_interval_time     .
_diffrn_standards_decay_%     ?
_refine_special_details
;
Refinement of <i>F</i>^2^ against ALL reflections. The weighted <i>R</i>-factor
<i>wR</i> and goodness of fit <i>S</i> are based on <i>F</i>^2^, conventional
<i>R</i>-factors <i>R</i> are based on <i>F</i>, with <i>F</i> set to zero for
negative <i>F</i>^2^. The threshold expression of <i>F</i>^2^ >
\s(<i>F</i>^2^) is used only for calculating <i>R</i>-factors(gt) <i>etc</i>.
and is not relevant to the choice of reflections for refinement.
<i>R</i>-factors based on <i>F</i>^2^ are statistically about twice as large
as those based on <i>F</i>, and <i>R</i>- factors based on ALL data will be
even larger.
;
_reflns_number_total     3785
_reflns_number_gt     3477
_reflns_threshold_expression     I>2\s(I)
_refine_ls_structure_factor_coef     Fsqd
_refine_ls_matrix_type     full
_refine_ls_R_factor_all     0.0415
_refine_ls_R_factor_gt     0.0369
_refine_ls_wR_factor_gt     0.0949
_refine_ls_wR_factor_ref     0.0979
_refine_ls_goodness_of_fit_ref     1.048
_refine_ls_restrained_S_all     1.048
_refine_ls_number_reflns     3785
_refine_ls_number_parameters     305
_refine_ls_number_restraints     1
_refine_ls_hydrogen_treatment     mixed
_refine_ls_weighting_scheme     calc
_refine_ls_weighting_details
         'calc w=1/[\s^2^(Fo^2^)+(0.0558P)^2^+0.2848P] where P=(Fo^2^+2Fc^2^)/3'
_atom_sites_solution_hydrogens     geom
_atom_sites_solution_primary     direct
_atom_sites_solution_secondary     difmap
_refine_ls_shift/su_max     0.000
_refine_ls_shift/su_mean     0.000
_refine_diff_density_max     0.384
_refine_diff_density_min     -0.203
_refine_ls_extinction_method     none
_refine_ls_extinction_coef     ?
_refine_ls_abs_structure_details     ?
loop_
    _atom_type_symbol
    _atom_type_description
    _atom_type_scat_dispersion_real
    _atom_type_scat_dispersion_imag
    _atom_type_scat_source
    'C' 'C' 0.0033 0.0000
                         'International Tables Vol C Tables 4.2.6.8 and 6.1.1.4'
    'H' 'H' 0.0000 0.0000
                         'International Tables Vol C Tables 4.2.6.8 and 6.1.1.4'
    'N' 'N' 0.0061 0.0000
                         'International Tables Vol C Tables 4.2.6.8 and 6.1.1.4'
    'O' 'O' 0.0106 0.0000
                         'International Tables Vol C Tables 4.2.6.8 and 6.1.1.4'
_computing_data_collection     'APEX2 (Bruker, 2009)'
_computing_cell_refinement     'SAINT (Bruker, 2009)'
_computing_data_reduction     'SAINT (Bruker, 2009)'
_computing_structure_solution     'SHELXTL (Sheldrick, 2008)'
_computing_structure_refinement     'SHELXTL (Sheldrick, 2008)'
_computing_molecular_graphics     'SHELXTL (Sheldrick, 2008)'
_computing_publication_material
                             'SHELXTL (Sheldrick, 2008) and PLATON (Spek, 2009)'
loop_
    _atom_site_type_symbol
    _atom_site_label
    _atom_site_fract_x
    _atom_site_fract_y
    _atom_site_fract_z
    _atom_site_U_iso_or_equiv
    _atom_site_adp_type
    _atom_site_calc_flag
    _atom_site_refinement_flags
    _atom_site_occupancy
    _atom_site_symmetry_multiplicity
    _atom_site_disorder_assembly
    _atom_site_disorder_group
    O O1A 0.36344(8) 1.9545(3) 0.42045(5) 0.0210(2) Uani d . 1 1 . .
    O O2A 0.17592(9) 1.9564(2) 0.43391(5) 0.0184(2) Uani d . 1 1 . .
    H H2OA 0.220(2) 2.071(6) 0.4406(12) 0.039(8) Uiso d . 1 1 . .
    O O3A 0.56955(8) 0.7961(2) 0.21626(5) 0.0197(2) Uani d . 1 1 . .
    N N1A 0.42454(10) 1.2040(3) 0.29115(5) 0.0167(2) Uani d . 1 1 . .
    N N2A 0.45328(10) 0.9953(3) 0.26135(6) 0.0176(3) Uani d . 1 1 . .
    H H2NA 0.411(2) 0.885(6) 0.2484(11) 0.034(7) Uiso d . 1 1 . .
    N N3A 0.60407(11) 1.1886(3) 0.25456(6) 0.0203(3) Uani d . 1 1 . .
    H H3NA 0.581(2) 1.323(6) 0.2682(12) 0.041(8) Uiso d . 1 1 . .
    H H3NB 0.6599(18) 1.207(5) 0.2389(10) 0.025(6) Uiso d . 1 1 . .
    C C1A 0.35450(11) 1.5891(3) 0.36049(6) 0.0156(3) Uani d . 1 1 . .
    H H1A 0.4220 1.5897 0.3544 0.019 Uiso calc R 1 1 . .
    C C2A 0.31448(10) 1.7697(3) 0.39336(6) 0.0144(3) Uani d . 1 1 . .
    C C3A 0.21404(11) 1.7756(3) 0.40168(6) 0.0148(3) Uani d . 1 1 . .
    C C4A 0.15552(11) 1.5929(3) 0.37808(6) 0.0173(3) Uani d . 1 1 . .
    H H4A 0.0879 1.5941 0.3839 0.021 Uiso calc R 1 1 . .
    C C5A 0.19573(11) 1.4062(3) 0.34560(6) 0.0170(3) Uani d . 1 1 . .
    H H5A 0.1553 1.2793 0.3298 0.020 Uiso calc R 1 1 . .
    C C6A 0.29452(11) 1.4047(3) 0.33624(6) 0.0152(3) Uani d . 1 1 . .
    C C7A 0.33449(12) 1.2052(3) 0.30250(6) 0.0165(3) Uani d . 1 1 . .
    H H7A 0.2931 1.0740 0.2887 0.020 Uiso calc R 1 1 . .
    C C8A 0.54501(11) 0.9882(3) 0.24256(6) 0.0156(3) Uani d . 1 1 . .
    C C9A 0.46611(11) 1.9590(4) 0.41561(7) 0.0213(3) Uani d . 1 1 . .
    H H9AA 0.4930 2.0937 0.4380 0.032 Uiso calc R 1 1 . .
    H H9AB 0.4834 2.0020 0.3812 0.032 Uiso calc R 1 1 . .
    H H9AC 0.4923 1.7845 0.4244 0.032 Uiso calc R 1 1 . .
    O O1B 0.53465(8) -0.4555(2) 0.01033(5) 0.0185(2) Uani d . 1 1 . .
    O O2B 0.72055(9) -0.3736(3) -0.00747(5) 0.0207(2) Uani d . 1 1 . .
    H H1OB 0.6814(19) -0.481(5) -0.0197(11) 0.031(7) Uiso d . 1 1 . .
    O O3B 0.29971(9) 0.6842(2) 0.21721(5) 0.0191(2) Uani d . 1 1 . .
    N N1B 0.44745(10) 0.2792(3) 0.14260(5) 0.0161(2) Uani d . 1 1 . .
    N N2B 0.41711(10) 0.4832(3) 0.17293(5) 0.0177(3) Uani d . 1 1 . .
    H H2NB 0.4597(19) 0.600(5) 0.1853(10) 0.029(6) Uiso d . 1 1 . .
    N N3B 0.26476(11) 0.2964(3) 0.17689(6) 0.0203(3) Uani d . 1 1 . .
    H H3ND 0.2088(18) 0.283(5) 0.1902(10) 0.026(6) Uiso d . 1 1 . .
    H H3NC 0.288(2) 0.162(6) 0.1622(11) 0.038(8) Uiso d . 1 1 . .
    C C1B 0.53046(11) -0.0990(3) 0.07266(6) 0.0154(3) Uani d . 1 1 . .
    H H1B 0.4640 -0.1245 0.0799 0.019 Uiso calc R 1 1 . .
    C C2B 0.57608(10) -0.2581(3) 0.03781(6) 0.0144(3) Uani d . 1 1 . .
    C C3B 0.67512(11) -0.2216(3) 0.02783(6) 0.0156(3) Uani d . 1 1 . .
    C C4B 0.72711(11) -0.0285(3) 0.05253(6) 0.0174(3) Uani d . 1 1 . .
    H H4B 0.7940 -0.0062 0.0459 0.021 Uiso calc R 1 1 . .
    C C5B 0.68118(11) 0.1338(3) 0.08729(6) 0.0169(3) Uani d . 1 1 . .
    H H5B 0.7168 0.2673 0.1042 0.020 Uiso calc R 1 1 . .
    C C6B 0.58328(11) 0.1011(3) 0.09736(6) 0.0148(3) Uani d . 1 1 . .
    C C7B 0.53818(11) 0.2863(3) 0.13190(6) 0.0157(3) Uani d . 1 1 . .
    H H7B 0.5773 0.4180 0.1472 0.019 Uiso calc R 1 1 . .
    C C8B 0.32466(11) 0.4926(3) 0.19051(6) 0.0152(3) Uani d . 1 1 . .
    C C9B 0.43242(11) -0.4943(3) 0.01562(7) 0.0192(3) Uani d . 1 1 . .
    H H9BA 0.4123 -0.6471 -0.0044 0.029 Uiso calc R 1 1 . .
    H H9BB 0.3983 -0.3351 0.0042 0.029 Uiso calc R 1 1 . .
    H H9BC 0.4170 -0.5272 0.0507 0.029 Uiso calc R 1 1 . .
loop_
    _atom_site_aniso_label
    _atom_site_aniso_U_11
    _atom_site_aniso_U_22
    _atom_site_aniso_U_33
    _atom_site_aniso_U_12
    _atom_site_aniso_U_13
    _atom_site_aniso_U_23
    O1A 0.0126(5) 0.0269(6) 0.0234(6) -0.0001(4) -0.0005(4) -0.0095(5)
    O2A 0.0139(5) 0.0211(5) 0.0201(6) 0.0010(4) 0.0028(4) -0.0038(4)
    O3A 0.0163(5) 0.0177(5) 0.0250(6) -0.0002(4) 0.0041(4) -0.0053(5)
    N1A 0.0182(6) 0.0160(5) 0.0160(6) 0.0016(4) 0.0019(5) -0.0029(4)
    N2A 0.0147(6) 0.0173(6) 0.0209(6) -0.0013(4) 0.0041(5) -0.0056(5)
    N3A 0.0161(6) 0.0185(6) 0.0261(7) -0.0022(5) 0.0036(5) -0.0058(5)
    C1A 0.0130(6) 0.0177(6) 0.0161(6) 0.0014(5) 0.0011(5) -0.0006(5)
    C2A 0.0117(6) 0.0178(6) 0.0137(6) -0.0003(5) -0.0007(5) 0.0001(5)
    C3A 0.0133(6) 0.0167(6) 0.0144(6) 0.0022(5) 0.0013(5) 0.0010(5)
    C4A 0.0122(6) 0.0198(6) 0.0199(7) 0.0001(5) 0.0015(5) 0.0000(5)
    C5A 0.0141(6) 0.0180(6) 0.0188(7) -0.0004(5) -0.0001(5) -0.0012(5)
    C6A 0.0148(6) 0.0161(6) 0.0146(6) 0.0008(5) 0.0005(5) 0.0000(5)
    C7A 0.0167(6) 0.0172(6) 0.0154(6) 0.0011(5) 0.0001(5) -0.0012(5)
    C8A 0.0150(6) 0.0161(6) 0.0155(6) 0.0014(5) 0.0000(5) 0.0009(5)
    C9A 0.0135(6) 0.0280(7) 0.0223(7) -0.0024(5) 0.0004(6) -0.0044(6)
    O1B 0.0143(5) 0.0201(5) 0.0212(6) -0.0006(4) 0.0002(4) -0.0053(4)
    O2B 0.0160(5) 0.0247(5) 0.0213(6) 0.0017(4) 0.0021(4) -0.0074(5)
    O3B 0.0166(5) 0.0170(5) 0.0236(6) 0.0011(4) 0.0038(4) -0.0046(4)
    N1B 0.0168(6) 0.0162(5) 0.0154(6) 0.0010(4) 0.0024(5) -0.0027(4)
    N2B 0.0144(6) 0.0181(5) 0.0206(6) -0.0011(4) 0.0038(5) -0.0059(5)
    N3B 0.0166(6) 0.0186(6) 0.0258(7) -0.0018(5) 0.0032(5) -0.0055(5)
    C1B 0.0135(6) 0.0177(6) 0.0151(6) 0.0006(5) 0.0007(5) -0.0005(5)
    C2B 0.0126(6) 0.0156(6) 0.0151(6) 0.0007(5) 0.0001(5) -0.0004(5)
    C3B 0.0149(6) 0.0174(6) 0.0145(6) 0.0028(5) 0.0017(5) -0.0013(5)
    C4B 0.0135(6) 0.0206(6) 0.0181(7) 0.0013(5) 0.0012(5) -0.0010(5)
    C5B 0.0151(6) 0.0190(6) 0.0167(7) -0.0002(5) 0.0002(5) -0.0005(5)
    C6B 0.0154(6) 0.0160(6) 0.0131(6) 0.0016(5) 0.0009(5) -0.0002(5)
    C7B 0.0164(6) 0.0166(6) 0.0140(6) 0.0000(5) 0.0005(5) -0.0008(5)
    C8B 0.0151(6) 0.0153(6) 0.0152(6) 0.0011(5) 0.0014(5) 0.0000(5)
    C9B 0.0139(6) 0.0232(7) 0.0206(7) -0.0019(5) -0.0013(5) -0.0009(5)
_geom_special_details
;
All e.s.d.'s (except the e.s.d. in the dihedral angle between two l.s. planes)
are estimated using the full covariance matrix. The cell e.s.d.'s are taken
into account individually in the estimation of e.s.d.'s in distances, angles
and torsion angles; correlations between e.s.d.'s in cell parameters are only
used when they are defined by crystal symmetry. An approximate (isotropic)
treatment of cell e.s.d.'s is used for estimating e.s.d.'s involving l.s.
planes.
;
loop_
    _geom_bond_atom_site_label_1
    _geom_bond_atom_site_label_2
    _geom_bond_site_symmetry_2
    _geom_bond_distance
    _geom_bond_publ_flag
    O1A C2A . 1.3626(19) ?
    O1A C9A . 1.429(2) ?
    O2A C3A . 1.3630(19) ?
    O2A H2OA . 0.86(3) ?
    O3A C8A . 1.2458(19) ?
    N1A C7A . 1.285(2) ?
    N1A N2A . 1.3801(19) ?
    N2A C8A . 1.368(2) ?
    N2A H2NA . 0.88(3) ?
    N3A C8A . 1.339(2) ?
    N3A H3NA . 0.83(3) ?
    N3A H3NB . 0.89(3) ?
    C1A C2A . 1.384(2) ?
    C1A C6A . 1.406(2) ?
    C1A H1A . 0.9500 ?
    C2A C3A . 1.410(2) ?
    C3A C4A . 1.381(2) ?
    C4A C5A . 1.399(2) ?
    C4A H4A . 0.9500 ?
    C5A C6A . 1.392(2) ?
    C5A H5A . 0.9500 ?
    C6A C7A . 1.462(2) ?
    C7A H7A . 0.9500 ?
    C9A H9AA . 0.9800 ?
    C9A H9AB . 0.9800 ?
    C9A H9AC . 0.9800 ?
    O1B C2B . 1.3651(18) ?
    O1B C9B . 1.4370(19) ?
    O2B C3B . 1.3717(19) ?
    O2B H1OB . 0.83(3) ?
    O3B C8B . 1.2511(18) ?
    N1B C7B . 1.290(2) ?
    N1B N2B . 1.3772(18) ?
    N2B C8B . 1.3661(19) ?
    N2B H2NB . 0.90(3) ?
    N3B C8B . 1.341(2) ?
    N3B H3ND . 0.86(3) ?
    N3B H3NC . 0.85(3) ?
    C1B C2B . 1.385(2) ?
    C1B C6B . 1.411(2) ?
    C1B H1B . 0.9500 ?
    C2B C3B . 1.410(2) ?
    C3B C4B . 1.380(2) ?
    C4B C5B . 1.395(2) ?
    C4B H4B . 0.9500 ?
    C5B C6B . 1.393(2) ?
    C5B H5B . 0.9500 ?
    C6B C7B . 1.457(2) ?
    C7B H7B . 0.9500 ?
    C9B H9BA . 0.9800 ?
    C9B H9BB . 0.9800 ?
    C9B H9BC . 0.9800 ?
loop_
    _geom_angle_atom_site_label_1
    _geom_angle_atom_site_label_2
    _geom_angle_atom_site_label_3
    _geom_angle_site_symmetry_1
    _geom_angle_site_symmetry_3
    _geom_angle
    _geom_angle_publ_flag
    C2A O1A C9A . . 117.26(12) ?
    C3A O2A H2OA . . 108(2) ?
    C7A N1A N2A . . 114.92(13) ?
    C8A N2A N1A . . 120.12(13) ?
    C8A N2A H2NA . . 117.1(19) ?
    N1A N2A H2NA . . 121.3(18) ?
    C8A N3A H3NA . . 119(2) ?
    C8A N3A H3NB . . 119.9(17) ?
    H3NA N3A H3NB . . 117(3) ?
    C2A C1A C6A . . 119.54(14) ?
    C2A C1A H1A . . 120.2 ?
    C6A C1A H1A . . 120.2 ?
    O1A C2A C1A . . 126.19(13) ?
    O1A C2A C3A . . 113.11(13) ?
    C1A C2A C3A . . 120.70(14) ?
    O2A C3A C4A . . 120.61(14) ?
    O2A C3A C2A . . 119.82(14) ?
    C4A C3A C2A . . 119.54(14) ?
    C3A C4A C5A . . 120.05(14) ?
    C3A C4A H4A . . 120.0 ?
    C5A C4A H4A . . 120.0 ?
    C6A C5A C4A . . 120.52(14) ?
    C6A C5A H5A . . 119.7 ?
    C4A C5A H5A . . 119.7 ?
    C5A C6A C1A . . 119.62(14) ?
    C5A C6A C7A . . 119.20(14) ?
    C1A C6A C7A . . 121.15(14) ?
    N1A C7A C6A . . 121.20(14) ?
    N1A C7A H7A . . 119.4 ?
    C6A C7A H7A . . 119.4 ?
    O3A C8A N3A . . 123.75(15) ?
    O3A C8A N2A . . 118.88(14) ?
    N3A C8A N2A . . 117.36(14) ?
    O1A C9A H9AA . . 109.5 ?
    O1A C9A H9AB . . 109.5 ?
    H9AA C9A H9AB . . 109.5 ?
    O1A C9A H9AC . . 109.5 ?
    H9AA C9A H9AC . . 109.5 ?
    H9AB C9A H9AC . . 109.5 ?
    C2B O1B C9B . . 117.40(12) ?
    C3B O2B H1OB . . 109.6(19) ?
    C7B N1B N2B . . 114.11(13) ?
    C8B N2B N1B . . 121.10(13) ?
    C8B N2B H2NB . . 117.9(17) ?
    N1B N2B H2NB . . 120.4(17) ?
    C8B N3B H3ND . . 120.2(17) ?
    C8B N3B H3NC . . 118.5(19) ?
    H3ND N3B H3NC . . 119(2) ?
    C2B C1B C6B . . 119.62(13) ?
    C2B C1B H1B . . 120.2 ?
    C6B C1B H1B . . 120.2 ?
    O1B C2B C1B . . 126.52(13) ?
    O1B C2B C3B . . 113.67(13) ?
    C1B C2B C3B . . 119.82(13) ?
    O2B C3B C4B . . 119.08(13) ?
    O2B C3B C2B . . 120.34(13) ?
    C4B C3B C2B . . 120.56(14) ?
    C3B C4B C5B . . 119.78(14) ?
    C3B C4B H4B . . 120.1 ?
    C5B C4B H4B . . 120.1 ?
    C6B C5B C4B . . 120.33(14) ?
    C6B C5B H5B . . 119.8 ?
    C4B C5B H5B . . 119.8 ?
    C5B C6B C1B . . 119.88(14) ?
    C5B C6B C7B . . 117.75(14) ?
    C1B C6B C7B . . 122.30(14) ?
    N1B C7B C6B . . 122.82(14) ?
    N1B C7B H7B . . 118.6 ?
    C6B C7B H7B . . 118.6 ?
    O3B C8B N3B . . 123.62(15) ?
    O3B C8B N2B . . 118.94(14) ?
    N3B C8B N2B . . 117.42(14) ?
    O1B C9B H9BA . . 109.5 ?
    O1B C9B H9BB . . 109.5 ?
    H9BA C9B H9BB . . 109.5 ?
    O1B C9B H9BC . . 109.5 ?
    H9BA C9B H9BC . . 109.5 ?
    H9BB C9B H9BC . . 109.5 ?
loop_
    _geom_torsion_atom_site_label_1
    _geom_torsion_atom_site_label_2
    _geom_torsion_atom_site_label_3
    _geom_torsion_atom_site_label_4
    _geom_torsion_site_symmetry_1
    _geom_torsion_site_symmetry_2
    _geom_torsion_site_symmetry_3
    _geom_torsion_site_symmetry_4
    _geom_torsion
    _geom_torsion_publ_flag
    C7A N1A N2A C8A . . . . 173.09(15) ?
    C9A O1A C2A C1A . . . . -1.7(2) ?
    C9A O1A C2A C3A . . . . 178.26(14) ?
    C6A C1A C2A O1A . . . . 178.16(15) ?
    C6A C1A C2A C3A . . . . -1.8(2) ?
    O1A C2A C3A O2A . . . . 0.6(2) ?
    C1A C2A C3A O2A . . . . -179.49(14) ?
    O1A C2A C3A C4A . . . . -177.67(14) ?
    C1A C2A C3A C4A . . . . 2.3(2) ?
    O2A C3A C4A C5A . . . . -179.16(15) ?
    C2A C3A C4A C5A . . . . -0.9(2) ?
    C3A C4A C5A C6A . . . . -0.9(2) ?
    C4A C5A C6A C1A . . . . 1.3(2) ?
    C4A C5A C6A C7A . . . . 179.36(15) ?
    C2A C1A C6A C5A . . . . 0.0(2) ?
    C2A C1A C6A C7A . . . . -177.99(15) ?
    N2A N1A C7A C6A . . . . 176.29(14) ?
    C5A C6A C7A N1A . . . . 176.93(15) ?
    C1A C6A C7A N1A . . . . -5.1(2) ?
    N1A N2A C8A O3A . . . . 179.13(15) ?
    N1A N2A C8A N3A . . . . 0.4(2) ?
    C7B N1B N2B C8B . . . . -175.20(15) ?
    C9B O1B C2B C1B . . . . 3.9(2) ?
    C9B O1B C2B C3B . . . . -175.85(14) ?
    C6B C1B C2B O1B . . . . -178.73(14) ?
    C6B C1B C2B C3B . . . . 1.0(2) ?
    O1B C2B C3B O2B . . . . 1.3(2) ?
    C1B C2B C3B O2B . . . . -178.42(14) ?
    O1B C2B C3B C4B . . . . 179.73(14) ?
    C1B C2B C3B C4B . . . . 0.0(2) ?
    O2B C3B C4B C5B . . . . 177.80(14) ?
    C2B C3B C4B C5B . . . . -0.6(2) ?
    C3B C4B C5B C6B . . . . 0.3(2) ?
    C4B C5B C6B C1B . . . . 0.7(2) ?
    C4B C5B C6B C7B . . . . -176.57(14) ?
    C2B C1B C6B C5B . . . . -1.3(2) ?
    C2B C1B C6B C7B . . . . 175.81(14) ?
    N2B N1B C7B C6B . . . . -175.18(14) ?
    C5B C6B C7B N1B . . . . 177.73(15) ?
    C1B C6B C7B N1B . . . . 0.6(2) ?
    N1B N2B C8B O3B . . . . -178.70(15) ?
    N1B N2B C8B N3B . . . . -0.3(2) ?
loop_
    _geom_hbond_atom_site_label_D
    _geom_hbond_atom_site_label_H
    _geom_hbond_atom_site_label_A
    _geom_hbond_site_symmetry_A
    _geom_hbond_distance_DH
    _geom_hbond_distance_HA
    _geom_hbond_distance_DA
    _geom_hbond_angle_DHA
    _geom_hbond_publ_flag
    O2A H2OA O2B 2_675 0.86(3) 2.22(3) 2.9924(18) 149(3) yes
    N2A H2NA O3B . 0.88(3) 2.03(3) 2.8966(19) 171(3) yes
    N3A H3NB O3B 3_575 0.89(3) 2.10(3) 2.961(2) 165(2) yes
    N2B H2NB O3A . 0.90(3) 2.00(3) 2.8812(18) 169(2) yes
    N3B H3ND O3A 3_465 0.86(3) 2.09(3) 2.9415(19) 172(3) yes
