# Supplementary material for: (E)-2-(4-Hy­droxy-3-meth­oxy­benzyl­idene)hydrazinecarboxamide
Source: Acta Crystallogr Sect E Struct Rep Online. 2011 Jun 25;67(Pt 7):o1786. doi: 10.1107/S1600536811024068 (PMC3151979; doi:10.1107/S1600536811024068)
Supplement: Supplementary file 2 [file e-67-o1786-Isup2.hkl]

# 
# h,k,l, Fc-squared, Fo-squared, sigma(Fo-squared) and status flag 
# 
data_I
_shelx_title ' sc2_0m in Pca2(1) (100K)' 
_shelx_refln_list_code          4 
_shelx_F_calc_maximum      295.21 
_exptl_crystal_F_000       880.00 
_reflns_d_resolution_high  0.6387 
 
loop_ 
 _symmetry_equiv_pos_as_xyz 
 'x, y, z' 
 '-x, -y, z+1/2' 
 'x+1/2, -y, z' 
 '-x+1/2, y, z+1/2' 
 
_cell_length_a    13.8568 
_cell_length_b     5.0379 
_cell_length_c    26.8582 
_cell_angle_alpha  90.000 
_cell_angle_beta   90.000 
_cell_angle_gamma  90.000 
 
_shelx_F_squared_multiplier     1.000 
 
loop_ 
 _refln_index_h 
 _refln_index_k 
 _refln_index_l 
 _refln_F_squared_calc 
 _refln_F_squared_meas 
 _refln_F_squared_sigma 
 _refln_observed_status 
   2   0   0       94.63       91.05      2.72 o 
   4   0   0      365.35      343.13      5.65 o 
   6   0   0      137.78      141.34      3.60 o 
   8   0   0    16781.30    17372.30    140.85 o 
  10   0   0      332.16      300.85      7.33 o 
  12   0   0       76.48       78.84      5.50 o 
  14   0   0        5.86        4.64      3.01 o 
  16   0   0      240.19      176.44     17.39 o 
  18   0   0      107.50      116.09     15.76 o 
  20   0   0      256.09      309.91     22.90 o 
   0   1   0      222.30      214.71      4.88 o 
   1   1   0      223.44      194.25      2.35 o 
   2   1   0     2192.55     2272.86     17.79 o 
   3   1   0      114.47      185.51      3.39 o 
   4   1   0       12.65        9.87      1.07 o 
   5   1   0     6160.60     6450.90     44.47 o 
   6   1   0      221.09      222.94      3.34 o 
   7   1   0        3.89        4.12      0.93 o 
   8   1   0      122.02      135.29      3.05 o 
   9   1   0       11.97       11.24      1.35 o 
  10   1   0      298.32      291.52      5.11 o 
  11   1   0     1385.52     1280.54     13.08 o 
  12   1   0       39.33       42.62      3.32 o 
  13   1   0       44.04       53.60      4.52 o 
  14   1   0      516.91      464.54     14.79 o 
  15   1   0       35.47       22.99      3.87 o 
  16   1   0        7.39       14.78      4.41 o 
  17   1   0       20.31       18.04      4.54 o 
  18   1   0       29.44       25.78      5.10 o 
  19   1   0      332.95      385.40     13.70 o 
  20   1   0       87.43      125.53     28.45 o 
  21   1   0       10.54       10.51      9.49 o 
   0   2   0      249.55      191.60      6.26 o 
   1   2   0     2073.88     2177.79     23.28 o 
   2   2   0     1466.35     1463.04     12.92 o 
   3   2   0      632.31      651.69      6.21 o 
   4   2   0        0.02       -0.73      0.73 o 
   5   2   0      145.40      164.23      5.46 o 
   6   2   0      922.15      893.57     13.56 o 
   7   2   0       63.49       73.70      3.07 o 
   8   2   0      149.96      129.80      4.08 o 
   9   2   0      264.25      248.37      5.67 o 
  10   2   0      603.03      582.28     10.32 o 
  11   2   0      476.93      438.05     10.41 o 
  12   2   0      243.95      233.23      8.85 o 
  13   2   0        6.56        8.23      3.13 o 
  14   2   0       69.25       61.41      5.87 o 
  15   2   0       78.12       82.71      9.29 o 
  16   2   0      132.56      134.14     10.17 o 
  17   2   0        0.20        4.75      3.97 o 
  18   2   0       72.78       78.32     13.91 o 
  19   2   0        0.01        4.49      7.72 o 
  20   2   0        0.00       -1.55      6.11 o 
   0   3   0       45.30       38.70      5.08 o 
   1   3   0      172.56      185.34      5.75 o 
   2   3   0      915.30      966.03     14.90 o 
   3   3   0     3381.19     3682.15     31.75 o 
   4   3   0     1952.02     2186.97     23.06 o 
   5   3   0      808.47      895.11      9.75 o 
   6   3   0       74.37       81.76      4.40 o 
   7   3   0       25.63       27.46      3.09 o 
   8   3   0      368.72      347.02     11.08 o 
   9   3   0       15.31       11.25      3.18 o 
  10   3   0      386.29      367.12     12.34 o 
  11   3   0     3686.13     3658.63     43.58 o 
  12   3   0     1708.20     1690.28     26.46 o 
  13   3   0       62.81       61.97      6.01 o 
  14   3   0        0.54        0.59      3.01 o 
  15   3   0       15.29       21.02      5.64 o 
  16   3   0       36.69       32.85      6.13 o 
  17   3   0      106.21      103.94      9.91 o 
  18   3   0        8.24       12.06      9.30 o 
  19   3   0      103.94      116.17     12.67 o 
  20   3   0      235.58      209.12     23.15 o 
   0   4   0     2843.34     2953.79     55.12 o 
   1   4   0      349.00      379.28     14.20 o 
   2   4   0      748.74      781.51     10.14 o 
   3   4   0      382.41      417.46      9.71 o 
   4   4   0        7.92        7.71      1.32 o 
   5   4   0        0.17        0.71      0.97 o 
   6   4   0      172.49      164.55      5.85 o 
   7   4   0     1027.17      956.34     17.04 o 
   8   4   0      873.24      834.76     16.41 o 
   9   4   0      379.41      418.28     19.42 o 
  10   4   0      471.26      462.04     14.41 o 
  11   4   0        3.97       -0.03      2.95 o 
  12   4   0       18.03       14.68      4.66 o 
  13   4   0        2.68        0.16      3.45 o 
  14   4   0       75.86       94.41      9.17 o 
  15   4   0        0.83        0.45      3.49 o 
  16   4   0       63.03       50.22      6.52 o 
  17   4   0      190.49      191.73     13.64 o 
  18   4   0       60.82       69.91     10.73 o 
   0   5   0      497.16      492.53     28.20 o 
   1   5   0        1.18        3.55      1.86 o 
   2   5   0      231.65      233.81      7.32 o 
   3   5   0      111.38      100.23      6.22 o 
   4   5   0      111.40      110.33      6.06 o 
   5   5   0      228.12      227.53      6.59 o 
   6   5   0       96.80       89.79      8.66 o 
   7   5   0        0.79       -0.20      2.09 o 
   8   5   0       19.77       16.53      3.41 o 
   9   5   0      123.09      117.73      8.42 o 
  10   5   0        1.31        6.11      4.41 o 
  11   5   0       16.16       10.22      5.53 o 
  12   5   0       37.44       39.68      6.23 o 
  13   5   0       21.27       27.00      5.57 o 
  14   5   0       79.19       86.88      9.25 o 
  15   5   0        6.85        5.09      6.51 o 
  16   5   0       16.64       21.10      7.44 o 
   0   6   0       22.67       17.93      9.84 o 
   1   6   0        9.64        6.19      3.93 o 
   2   6   0       40.03       47.24      6.52 o 
   3   6   0       29.86       39.21      5.21 o 
   4   6   0        8.04        4.07      3.31 o 
   5   6   0        2.95        3.53      2.82 o 
   6   6   0      118.91      106.27      8.11 o 
   7   6   0        1.31        5.36      2.80 o 
   8   6   0        0.76       -2.70      2.70 o 
   9   6   0      311.77      324.86     35.05 o 
  10   6   0        4.11        8.49      3.78 o 
  11   6   0       32.85       29.02      5.45 o 
  12   6   0        0.19       -0.81      3.79 o 
  13   6   0       10.66        0.50      8.88 o 
   0   7   0       13.68        4.44      8.58 o 
   1   7   0        2.46        7.92      3.13 o 
   2   7   0       26.11       34.01      4.95 o 
   3   7   0        6.64        9.45      4.00 o 
   4   7   0      115.66      142.02     20.02 o 
   5   7   0        1.72        3.62      4.24 o 
   6   7   0        4.10        2.74      2.73 o 
   7   7   0       15.35       12.96      3.85 o 
   8   7   0       27.01       23.66      4.72 o 
   9   7   0        9.98       10.60      6.00 o 
   2   0   1     7645.00     7815.98     63.28 o 
   4   0   1     1468.09     1567.65     11.74 o 
   6   0   1     2340.09     2527.56     15.64 o 
   8   0   1      709.21      894.88      9.29 o 
  10   0   1     1308.28     1421.22     12.12 o 
  12   0   1      187.11      163.96      4.52 o 
  14   0   1      132.11      113.61      5.36 o 
  16   0   1       63.68       46.16      6.86 o 
  18   0   1        9.30       13.97      5.63 o 
  20   0   1      497.86      567.67     21.42 o 
   1   1   1     1592.76     1543.11      8.50 o 
   2   1   1     5762.54     5805.65     30.38 o 
   3   1   1      377.83      380.12      3.44 o 
   4   1   1     1607.27     1565.03      9.46 o 
   5   1   1      646.75      662.29      5.01 o 
   6   1   1      414.95      398.36      3.58 o 
   7   1   1      485.71      535.02      4.09 o 
   8   1   1      637.64      646.17      4.84 o 
   9   1   1       91.58       85.00      2.07 o 
  10   1   1      387.01      389.28      4.19 o 
  11   1   1       37.55       31.99      1.87 o 
  12   1   1       89.45       81.50      3.19 o 
  13   1   1      329.36      264.48      5.64 o 
  14   1   1       78.45       67.47      4.26 o 
  15   1   1      524.14      479.56      8.78 o 
  16   1   1       53.03       53.08      4.67 o 
  17   1   1       48.58       46.44      4.55 o 
  18   1   1      104.46      116.22      6.19 o 
  19   1   1      104.13      111.39      8.65 o 
  20   1   1       51.84       49.60      5.80 o 
  21   1   1      351.18      384.89     19.11 o 
   1   2   1       42.30       50.33      2.69 o 
   2   2   1     1263.87     1289.78      8.30 o 
   3   2   1     1908.75     1972.34     10.14 o 
   4   2   1     1659.87     1771.59     10.90 o 
   5   2   1       34.47       23.81      1.15 o 
   6   2   1      278.68      302.72      3.73 o 
   7   2   1       75.39       58.32      2.02 o 
   8   2   1       29.68       31.81      1.70 o 
   9   2   1      150.58      148.09      3.22 o 
  10   2   1     4079.78     3980.76     27.35 o 
  11   2   1      532.00      509.01      7.99 o 
  12   2   1      153.54      149.86      5.47 o 
  13   2   1       26.46       19.86      2.76 o 
  14   2   1        9.47        6.79      2.12 o 
  15   2   1       33.31       25.92      3.57 o 
  16   2   1       46.00       49.33      4.71 o 
  17   2   1       39.69       50.22      4.90 o 
  18   2   1      374.75      403.10     15.39 o 
  19   2   1        0.62        1.38      4.44 o 
  20   2   1       24.70       11.93      4.91 o 
   1   3   1      284.09      276.87      5.62 o 
   2   3   1       52.90       54.49      1.54 o 
   3   3   1      586.89      653.10      6.05 o 
   4   3   1      160.30      144.29      2.10 o 
   5   3   1     1060.01     1136.07      8.34 o 
   6   3   1       93.52       99.15      3.15 o 
   7   3   1       65.40       76.22      3.24 o 
   8   3   1      468.14      461.29      7.14 o 
   9   3   1       12.41       11.98      2.36 o 
  10   3   1      804.26      788.79     14.39 o 
  11   3   1      931.79      882.08     13.40 o 
  12   3   1      442.80      422.77      8.59 o 
  13   3   1      179.31      162.70      6.68 o 
  14   3   1      158.29      174.45      7.03 o 
  15   3   1      385.74      391.97     10.63 o 
  16   3   1       60.56       55.52      5.22 o 
  17   3   1       25.83       21.94      3.97 o 
  18   3   1       33.80       45.72      8.68 o 
  19   3   1       37.92       44.22      8.36 o 
  20   3   1       13.31        6.47      9.06 o 
   1   4   1      509.18      507.24      7.32 o 
   2   4   1      370.53      392.92      4.68 o 
   3   4   1      394.84      406.23      5.57 o 
   4   4   1       15.65       15.78      1.19 o 
   5   4   1       27.72       28.29      1.44 o 
   6   4   1       83.05       78.08      3.49 o 
   7   4   1        0.00        1.36      1.27 o 
   8   4   1      248.20      230.66      5.93 o 
   9   4   1      103.94      103.46      6.83 o 
  10   4   1      265.60      281.69      8.10 o 
  11   4   1      255.92      259.70      8.19 o 
  12   4   1       50.30       42.79      4.23 o 
  13   4   1       12.29        7.01      2.78 o 
  14   4   1       14.04       11.69      3.29 o 
  15   4   1       15.09       16.60      3.11 o 
  16   4   1       32.00       34.40      4.10 o 
  17   4   1      138.99      141.55      8.41 o 
  18   4   1       42.15       49.42      6.58 o 
   1   5   1       21.53       23.01      2.21 o 
   2   5   1      156.97      162.98      5.27 o 
   3   5   1       13.43       12.68      2.20 o 
   4   5   1       58.17       52.37      3.07 o 
   5   5   1       46.92       48.34      3.15 o 
   6   5   1       45.49       41.33      3.30 o 
   7   5   1       79.80       61.10      5.17 o 
   8   5   1      261.36      252.55      6.61 o 
   9   5   1       43.77       38.15      3.59 o 
  10   5   1       31.70       24.94      3.41 o 
  11   5   1      103.66      107.03      7.80 o 
  12   5   1      126.71      139.64      9.74 o 
  13   5   1       19.62       13.20      3.96 o 
  14   5   1        4.13        4.68      3.04 o 
  15   5   1       38.53       39.39      5.69 o 
  16   5   1       35.92       32.69      7.55 o 
   1   6   1       82.64       92.96      5.72 o 
   2   6   1      183.84      179.62      5.80 o 
   3   6   1      327.44      341.98      8.70 o 
   4   6   1       86.77       86.41      6.18 o 
   5   6   1       77.27       72.31      4.63 o 
   6   6   1       68.94       67.30      4.18 o 
   7   6   1      228.91      233.67      9.04 o 
   8   6   1        1.36        1.50      2.03 o 
   9   6   1       40.72       37.79      5.72 o 
  10   6   1      112.82      100.39     12.61 o 
  11   6   1       90.83       95.24      6.13 o 
  12   6   1        8.06        7.22      3.21 o 
  13   6   1       98.80       98.68      7.35 o 
   1   7   1        0.14        3.51      2.67 o 
   2   7   1       15.69       15.70      3.84 o 
   3   7   1       14.42       14.73      3.14 o 
   4   7   1       33.24       34.19      4.35 o 
   5   7   1       31.57       26.85      5.81 o 
   6   7   1        4.20        6.42      2.66 o 
   7   7   1       20.90       21.78      3.04 o 
   8   7   1       39.17       34.31      3.81 o 
   9   7   1        8.62        6.56      4.15 o 
   0   0   2      148.64      177.61      3.83 o 
   2   0   2     9566.02     9574.38     63.93 o 
   4   0   2     4840.47     4703.76     28.43 o 
   6   0   2    10108.57    10980.54     62.23 o 
   8   0   2     1180.94     1148.74      9.34 o 
  10   0   2       66.41       68.55      2.57 o 
  12   0   2      173.72      132.09      4.23 o 
  14   0   2      228.57      178.20      7.41 o 
  16   0   2      101.37      104.41      7.54 o 
  18   0   2       17.68       17.42      5.73 o 
  20   0   2      860.87      954.54     27.97 o 
   0   1   2      307.67      253.73      2.62 o 
   1   1   2     1550.90     1603.67     10.60 o 
   2   1   2    10289.46    10230.56     49.66 o 
   3   1   2      137.23      176.83      2.22 o 
   4   1   2      386.29      382.17      3.49 o 
   5   1   2      214.92      216.67      2.57 o 
   6   1   2     1882.54     1947.06      9.37 o 
   7   1   2       31.07       27.59      1.12 o 
   8   1   2       84.78       74.91      1.82 o 
   9   1   2      280.60      251.63      3.06 o 
  10   1   2      611.54      572.42      5.31 o 
  11   1   2      959.29      936.06      7.86 o 
  12   1   2      273.96      223.66      4.65 o 
  13   1   2       57.01       50.49      3.00 o 
  14   1   2      138.45      128.26      4.97 o 
  15   1   2        0.62        5.43      2.52 o 
  16   1   2       54.26       50.55      4.25 o 
  17   1   2       80.13       91.00      5.87 o 
  18   1   2      123.59      137.27      8.83 o 
  19   1   2       46.76       50.82      8.27 o 
  20   1   2      156.77      157.48      9.11 o 
  21   1   2        0.59        5.45      9.68 o 
   0   2   2     6568.21     6663.57     54.10 o 
   1   2   2     1537.42     1580.57      9.65 o 
   2   2   2      162.49      175.71      2.19 o 
   3   2   2      689.88      733.44      4.70 o 
   4   2   2       25.71       24.38      1.20 o 
   5   2   2      339.93      361.94      3.63 o 
   6   2   2      406.20      416.60      4.67 o 
   7   2   2      813.72      782.90      6.67 o 
   8   2   2       35.23       37.91      1.88 o 
   9   2   2       74.50       62.65      2.54 o 
  10   2   2      686.65      657.59      8.33 o 
  11   2   2     1182.82     1162.95     12.07 o 
  12   2   2      291.20      273.58      7.38 o 
  13   2   2      179.19      162.25      5.89 o 
  14   2   2       58.39       49.90      3.83 o 
  15   2   2       90.74       84.29      5.66 o 
  16   2   2       21.33       27.57      4.30 o 
  17   2   2       11.86       10.16      3.09 o 
  18   2   2       21.41       24.06     10.70 o 
  19   2   2       13.29        7.02      4.82 o 
  20   2   2      118.80      118.18      9.08 o 
   0   3   2      427.20      431.25      7.06 o 
   1   3   2       96.71      119.28      2.08 o 
   2   3   2      448.36      461.60      4.46 o 
   3   3   2      594.18      630.01      4.81 o 
   4   3   2     1711.48     1850.23     10.16 o 
   5   3   2     1800.55     1842.30     12.29 o 
   6   3   2      391.33      386.60      4.92 o 
   7   3   2       49.94       53.14      2.27 o 
   8   3   2      269.17      273.13      5.49 o 
   9   3   2     2208.61     2176.62     20.18 o 
  10   3   2      158.98      156.41      6.71 o 
  11   3   2       67.20       62.29      3.99 o 
  12   3   2      686.85      675.92     10.99 o 
  13   3   2      100.11       88.99      4.92 o 
  14   3   2      102.34      102.36      7.44 o 
  15   3   2      130.07      128.25      6.22 o 
  16   3   2       39.53       43.62      4.83 o 
  17   3   2      163.75      166.77      9.37 o 
  18   3   2       96.59       90.76      6.81 o 
  19   3   2       40.11       42.91      8.11 o 
  20   3   2      203.82      229.12     20.92 o 
   0   4   2      325.50      326.31     10.03 o 
   1   4   2       95.90       97.08      2.78 o 
   2   4   2       91.19       98.58      3.02 o 
   3   4   2       76.26       67.17      2.24 o 
   4   4   2       36.88       37.00      1.50 o 
   5   4   2      116.92      120.70      2.70 o 
   6   4   2      150.92      150.29      3.60 o 
   7   4   2       18.91       13.15      1.86 o 
   8   4   2       18.18       13.00      2.13 o 
   9   4   2      587.75      583.77     10.46 o 
  10   4   2      142.94      144.98      6.20 o 
  11   4   2       51.58       40.63      4.12 o 
  12   4   2        8.99        3.64      2.58 o 
  13   4   2      132.02      128.87     10.09 o 
  14   4   2      129.19      118.82      8.56 o 
  15   4   2      182.41      206.59      8.53 o 
  16   4   2       33.42       42.12      4.36 o 
  17   4   2       89.31      101.83      7.31 o 
  18   4   2       34.52       36.95      6.19 o 
   0   5   2     4190.05     4307.32     63.45 o 
   1   5   2      816.28      852.67     10.72 o 
   2   5   2     1274.30     1316.94     15.10 o 
   3   5   2       25.65       25.82      2.78 o 
   4   5   2       95.80       85.06      3.51 o 
   5   5   2       29.43       22.04      1.97 o 
   6   5   2      198.94      189.64      5.79 o 
   7   5   2      159.71      154.25      5.03 o 
   8   5   2      508.91      462.62      9.12 o 
   9   5   2       30.69       21.99      2.83 o 
  10   5   2      100.72       90.32      5.43 o 
  11   5   2       16.64       15.72      3.05 o 
  12   5   2        2.49        7.98      2.83 o 
  13   5   2       25.19       20.25      5.03 o 
  14   5   2        2.46        8.32      3.27 o 
  15   5   2        0.69        0.47      3.72 o 
  16   5   2       50.15       42.09      6.39 o 
   0   6   2      772.37      757.08     27.83 o 
   1   6   2       96.85      103.14      5.65 o 
   2   6   2      497.68      523.91      9.41 o 
   3   6   2      180.10      184.83     10.10 o 
   4   6   2       16.38       14.68      3.50 o 
   5   6   2       67.88       69.82      3.30 o 
   6   6   2      133.05      115.71      5.14 o 
   7   6   2      301.43      311.05      7.97 o 
   8   6   2      103.17       92.79      4.94 o 
   9   6   2        1.46        2.60      2.12 o 
  10   6   2       26.65       21.03      3.32 o 
  11   6   2       19.75       15.05      5.24 o 
  12   6   2        0.50        0.88      2.99 o 
  13   6   2       13.08        6.08      3.58 o 
   0   7   2       83.49       98.78     20.11 o 
   1   7   2       25.26       26.63      5.58 o 
   2   7   2        8.89        9.14      2.48 o 
   3   7   2       50.29       52.53      4.69 o 
   4   7   2      142.50      156.50     10.40 o 
   5   7   2       17.78       15.41      3.60 o 
   6   7   2        6.64        5.61      2.10 o 
   7   7   2       12.18       12.27      2.65 o 
   8   7   2        4.80        2.55      2.52 o 
   9   7   2       24.80       21.06      5.92 o 
   2   0   3     3423.53     3446.71     22.03 o 
   4   0   3     8139.49     8363.20     48.59 o 
   6   0   3     8307.39     8951.63     47.66 o 
   8   0   3      367.86      404.24      4.74 o 
  10   0   3     1451.67     1509.03     11.57 o 
  12   0   3      125.30      122.59      4.70 o 
  14   0   3      588.83      450.28     17.08 o 
  16   0   3      178.70      171.51      9.26 o 
  18   0   3        8.78       15.85      5.61 o 
  20   0   3       64.18       64.90      9.52 o 
   1   1   3     1705.13     1649.88      8.24 o 
   2   1   3     3044.05     3006.55     14.88 o 
   3   1   3       32.47       29.47      1.24 o 
   4   1   3      232.20      213.09      2.95 o 
   5   1   3     1491.35     1506.56      8.48 o 
   6   1   3     2369.31     2402.62     12.01 o 
   7   1   3     1060.10     1067.99      6.26 o 
   8   1   3      311.20      307.83      3.18 o 
   9   1   3       18.36       18.44      1.13 o 
  10   1   3      504.99      485.58      4.83 o 
  11   1   3      355.42      347.78      5.14 o 
  12   1   3      161.22      151.71      4.75 o 
  13   1   3       18.85       14.40      2.06 o 
  14   1   3      175.03      143.57      5.52 o 
  15   1   3      306.21      312.47     10.27 o 
  16   1   3      108.50       93.55      5.44 o 
  17   1   3       74.13       77.44      5.21 o 
  18   1   3       99.59       99.49      6.38 o 
  19   1   3      207.92      214.07      8.61 o 
  20   1   3       60.34       52.62      5.34 o 
  21   1   3       97.47       94.30     11.52 o 
   1   2   3     1672.16     1685.26      9.48 o 
   2   2   3      110.38      109.08      2.01 o 
   3   2   3       37.68       40.53      1.13 o 
   4   2   3      168.62      179.32      2.44 o 
   5   2   3       87.67       97.83      1.81 o 
   6   2   3       11.93       11.31      1.33 o 
   7   2   3      375.52      336.50      4.03 o 
   8   2   3      180.85      197.80      3.25 o 
   9   2   3      122.13      128.79      3.54 o 
  10   2   3      339.64      333.34      6.10 o 
  11   2   3      576.85      573.92      8.09 o 
  12   2   3      301.24      302.22      6.72 o 
  13   2   3      148.43      140.50      6.75 o 
  14   2   3      135.52      125.91      5.73 o 
  15   2   3       55.06       63.45      4.99 o 
  16   2   3      293.56      302.79      9.84 o 
  17   2   3       77.02       71.22      6.10 o 
  18   2   3       67.26       68.19      7.08 o 
  19   2   3       49.78       40.36      7.30 o 
  20   2   3       51.60       37.98     12.38 o 
   1   3   3      139.10      145.79      2.30 o 
   2   3   3       32.13       29.36      1.15 o 
   3   3   3      708.98      787.22      5.66 o 
   4   3   3       34.44       31.16      1.18 o 
   5   3   3       96.89       99.56      2.12 o 
   6   3   3      151.63      152.82      3.04 o 
   7   3   3       27.71       23.92      1.84 o 
   8   3   3      846.69      860.46     10.33 o 
   9   3   3      266.29      261.77      5.95 o 
  10   3   3        6.57        6.96      2.08 o 
  11   3   3     1488.90     1472.39     16.60 o 
  12   3   3      555.97      564.11     11.46 o 
  13   3   3      107.39      100.58      5.24 o 
  14   3   3       11.18       13.41      2.74 o 
  15   3   3       37.46       35.07      3.71 o 
  16   3   3       32.19       39.68      4.64 o 
  17   3   3      229.84      235.67      9.95 o 
  18   3   3       64.04       74.16      6.66 o 
  19   3   3       22.30       24.59      4.57 o 
   1   4   3      170.75      175.77      3.12 o 
   2   4   3      116.27      117.98      2.80 o 
   3   4   3      188.27      196.78      3.19 o 
   4   4   3       76.91       70.30      2.00 o 
   5   4   3       54.10       62.40      2.50 o 
   6   4   3       18.85       29.29      1.99 o 
   7   4   3      176.12      136.91      5.83 o 
   8   4   3       86.51       81.14      4.89 o 
   9   4   3       78.08       76.65      4.74 o 
  10   4   3       50.05       43.09      3.69 o 
  11   4   3      525.06      531.18     11.68 o 
  12   4   3       85.30       86.64      5.81 o 
  13   4   3      298.43      305.54      9.74 o 
  14   4   3       65.23       67.06      5.67 o 
  15   4   3       42.81       41.48      4.45 o 
  16   4   3       16.45       14.04      3.33 o 
  17   4   3       76.71       72.38      6.27 o 
  18   4   3        2.11        0.47      4.36 o 
   1   5   3      429.82      437.03      7.21 o 
   2   5   3      420.96      450.79      8.58 o 
   3   5   3       76.94       82.71      3.54 o 
   4   5   3      112.91      104.19      3.14 o 
   5   5   3       22.40       17.48      2.49 o 
   6   5   3       40.62       31.59      2.52 o 
   7   5   3       28.47       25.30      2.75 o 
   8   5   3        1.73        0.57      2.60 o 
   9   5   3      140.91      125.36      6.16 o 
  10   5   3       64.05       59.42      4.48 o 
  11   5   3        9.91        6.92      2.79 o 
  12   5   3      183.74      178.64      8.05 o 
  13   5   3       14.94       16.67      5.09 o 
  14   5   3        6.34        2.97      3.07 o 
  15   5   3       20.23       12.77      4.33 o 
  16   5   3       18.57       15.12      4.99 o 
   1   6   3      443.41      485.69      7.28 o 
   2   6   3       21.41       19.64      2.73 o 
   3   6   3      220.93      243.54     10.56 o 
   4   6   3      279.89      282.08      6.51 o 
   5   6   3       70.20       66.92      3.50 o 
   6   6   3        8.27        9.94      2.88 o 
   7   6   3       46.67       49.08      3.62 o 
   8   6   3       27.37       21.15      3.39 o 
   9   6   3      102.68       98.87      5.40 o 
  10   6   3       14.10        8.10      2.72 o 
  11   6   3       38.70       31.03      4.05 o 
  12   6   3       12.69        5.35      3.37 o 
  13   6   3       32.25       30.74      5.09 o 
   1   7   3        7.29        7.65      3.71 o 
   2   7   3        7.22        7.71      3.41 o 
   3   7   3       16.79       21.52      3.37 o 
   4   7   3       57.86       58.12      6.18 o 
   5   7   3       67.21       69.06      4.46 o 
   6   7   3        7.10        4.12      3.88 o 
   7   7   3        4.62        5.04      2.44 o 
   8   7   3        3.83        5.57      2.73 o 
   9   7   3       53.25       54.68      6.41 o 
   0   0   4     1289.99     1246.90     19.76 o 
   2   0   4     3958.73     3999.69     26.50 o 
   4   0   4      346.95      366.13      3.73 o 
   6   0   4     3856.49     4055.65     22.41 o 
   8   0   4      431.69      470.27      5.16 o 
  10   0   4       54.65       55.96      2.38 o 
  12   0   4       46.32       53.42      4.05 o 
  14   0   4       19.68       22.32      3.78 o 
  16   0   4       75.01       69.79      6.38 o 
  18   0   4      303.79      272.32     14.35 o 
  20   0   4       87.01       93.03     11.05 o 
   0   1   4      386.80      475.70      6.51 o 
   1   1   4     6311.44     6546.46     32.28 o 
   2   1   4       43.24       46.10      0.99 o 
   3   1   4      210.01      233.58      2.73 o 
   4   1   4     1076.99     1120.61      8.11 o 
   5   1   4      850.98      851.92      5.54 o 
   6   1   4     1119.32     1179.51      6.59 o 
   7   1   4     2330.43     2431.08     11.51 o 
   8   1   4      107.42      136.35      2.15 o 
   9   1   4      260.65      236.20      2.99 o 
  10   1   4      226.87      221.95      3.18 o 
  11   1   4      556.17      520.17      6.12 o 
  12   1   4      343.97      288.01      4.88 o 
  13   1   4        8.26        3.97      1.60 o 
  14   1   4       27.93       21.64      2.50 o 
  15   1   4      239.64      215.11      6.06 o 
  16   1   4       68.76       65.51      4.68 o 
  17   1   4        8.82        8.82      2.90 o 
  18   1   4       64.70       63.88      5.85 o 
  19   1   4       52.75       55.73      6.98 o 
  20   1   4      421.86      473.58     13.52 o 
  21   1   4      296.55      319.58     17.62 o 
   0   2   4      280.58      243.39      3.03 o 
   1   2   4      194.86      203.43      2.05 o 
   2   2   4     1300.40     1354.61      6.74 o 
   3   2   4      110.09      123.41      1.66 o 
   4   2   4     8343.98     8950.32     42.99 o 
   5   2   4       43.99       53.79      1.45 o 
   6   2   4     1100.64     1085.16      7.67 o 
   7   2   4      176.64      148.74      2.61 o 
   8   2   4      313.53      305.45      4.20 o 
   9   2   4     2193.05     2057.47     16.07 o 
  10   2   4      750.01      690.94      8.25 o 
  11   2   4      114.59      114.31      4.27 o 
  12   2   4     1979.21     1856.19     17.41 o 
  13   2   4       57.89       52.92      3.78 o 
  14   2   4      379.46      375.94      8.37 o 
  15   2   4      105.04      106.67      6.95 o 
  16   2   4        1.20        4.02      2.69 o 
  17   2   4      377.31      437.17     15.80 o 
  18   2   4      122.13      135.55      9.38 o 
  19   2   4       35.09       26.13      5.90 o 
  20   2   4      184.97      231.87     13.82 o 
   0   3   4     1277.10     1269.30     11.87 o 
   1   3   4      142.39      116.62      1.57 o 
   2   3   4      891.20      886.02      5.78 o 
   3   3   4      309.64      358.25      3.12 o 
   4   3   4      378.98      389.04      3.64 o 
   5   3   4      168.54      184.50      2.86 o 
   6   3   4      305.89      313.27      4.52 o 
   7   3   4       87.85       85.11      3.07 o 
   8   3   4       30.06       29.71      2.26 o 
   9   3   4     1340.15     1334.54     15.32 o 
  10   3   4      163.73      158.65      6.19 o 
  11   3   4      264.59      244.06      6.47 o 
  12   3   4      100.62      100.78      5.00 o 
  13   3   4       53.49       50.69      3.91 o 
  14   3   4      118.29      117.54      5.93 o 
  15   3   4       83.47       82.71      6.68 o 
  16   3   4        7.75        9.51      3.16 o 
  17   3   4      149.37      160.19      8.49 o 
  18   3   4       19.47       11.89      3.99 o 
  19   3   4       54.01       48.39      5.83 o 
   0   4   4     1636.10     1662.59     15.43 o 
   1   4   4      224.17      224.61      2.98 o 
   2   4   4      371.16      388.28      3.82 o 
   3   4   4      127.54      128.65      2.79 o 
   4   4   4      142.07      144.76      2.42 o 
   5   4   4       50.02       51.46      2.20 o 
   6   4   4      138.73      130.87      5.87 o 
   7   4   4      360.39      328.21      8.91 o 
   8   4   4      416.88      370.27     10.96 o 
   9   4   4       32.58       23.57      4.23 o 
  10   4   4      196.90      195.55      6.56 o 
  11   4   4      160.06      154.20      7.01 o 
  12   4   4       90.73       79.64      5.84 o 
  13   4   4       18.79       16.58      3.42 o 
  14   4   4       78.68       80.38      6.14 o 
  15   4   4        5.34        7.54      2.79 o 
  16   4   4        6.76       11.59      3.14 o 
  17   4   4       20.59       17.50      4.05 o 
  18   4   4       92.07       90.58      8.32 o 
   0   5   4      676.33      696.69     13.10 o 
   1   5   4      578.11      585.27      8.24 o 
   2   5   4     1187.57     1210.33     12.76 o 
   3   5   4       78.14       72.55      3.07 o 
   4   5   4       26.74       21.74      2.65 o 
   5   5   4       22.75       24.46      2.94 o 
   6   5   4      451.08      425.37      7.66 o 
   7   5   4      221.62      193.64      7.39 o 
   8   5   4       58.56       42.19      3.47 o 
   9   5   4       22.31       18.70      2.71 o 
  10   5   4       91.65       73.79      5.03 o 
  11   5   4       19.73       16.22      3.16 o 
  12   5   4       21.41       24.47      3.88 o 
  13   5   4       19.49       19.16      3.60 o 
  14   5   4      181.08      190.34     12.77 o 
  15   5   4        1.49        3.44      3.99 o 
  16   5   4       11.64       11.81      4.57 o 
   0   6   4     1301.61     1393.36     38.92 o 
   1   6   4      844.65      895.94     10.70 o 
   2   6   4        1.35        3.46      1.56 o 
   3   6   4       46.33       40.59      2.97 o 
   4   6   4        2.26        3.27      1.93 o 
   5   6   4       29.67       32.57      4.20 o 
   6   6   4        1.94        5.44      1.89 o 
   7   6   4       33.43       32.33      3.19 o 
   8   6   4      197.94      183.16      8.02 o 
   9   6   4       43.68       29.45      3.30 o 
  10   6   4       46.48       54.41      4.54 o 
  11   6   4      116.55      118.50      7.04 o 
  12   6   4      111.40      128.30      8.05 o 
  13   6   4      112.96      131.04     16.94 o 
   0   7   4      166.15      163.23      8.36 o 
   1   7   4       75.92       73.93      4.40 o 
   2   7   4       26.68       27.61      3.41 o 
   3   7   4        2.27        5.83      2.88 o 
   4   7   4       28.15       26.60      3.06 o 
   5   7   4       78.21       83.70      6.21 o 
   6   7   4       10.76        4.28      3.38 o 
   7   7   4       44.33       42.26      3.79 o 
   8   7   4       29.68       31.06      3.76 o 
   9   7   4       75.55       66.19      6.77 o 
   2   0   5     7557.78     7709.65     65.39 o 
   4   0   5      115.54      146.33      2.49 o 
   6   0   5     1221.74     1320.74      8.93 o 
   8   0   5      216.99      266.60      3.85 o 
  10   0   5      360.60      370.96      5.49 o 
  12   0   5      649.18      564.82      9.45 o 
  14   0   5      463.31      395.49     11.13 o 
  16   0   5      289.29      280.43      9.60 o 
  18   0   5      258.05      303.39     14.94 o 
  20   0   5      675.01      794.69     31.38 o 
   1   1   5    13508.79    14347.41     68.34 o 
   2   1   5       65.71       65.90      1.16 o 
   3   1   5     2521.85     2563.93     23.84 o 
   4   1   5     1592.06     1603.48     10.66 o 
   5   1   5      539.36      542.32      4.89 o 
   6   1   5      579.82      614.45      4.06 o 
   7   1   5     2461.59     2311.63     11.36 o 
   8   1   5      396.13      455.07      3.78 o 
   9   1   5     1142.37     1094.97      7.06 o 
  10   1   5     1978.84     1998.70     12.73 o 
  11   1   5      732.44      703.46      7.52 o 
  12   1   5      143.50      140.82      4.17 o 
  13   1   5       18.16       16.34      2.11 o 
  14   1   5       38.06       32.48      2.64 o 
  15   1   5       83.17       74.53      4.26 o 
  16   1   5      193.73      192.70      7.27 o 
  17   1   5        3.14        5.56      2.82 o 
  18   1   5      196.24      205.30      9.34 o 
  19   1   5      120.39      126.22      7.19 o 
  20   1   5      106.29      115.47      6.99 o 
  21   1   5       24.56       24.85      7.69 o 
   1   2   5      334.11      367.72      2.62 o 
   2   2   5     2726.42     2857.76     14.73 o 
   3   2   5      448.01      513.67      3.82 o 
   4   2   5     1962.75     2082.96     11.79 o 
   5   2   5     1650.11     1824.97     10.77 o 
   6   2   5      255.91      257.08      3.71 o 
   7   2   5      243.33      227.57      3.39 o 
   8   2   5      122.79      119.38      3.05 o 
   9   2   5      560.30      542.46      6.72 o 
  10   2   5      823.30      788.30      8.97 o 
  11   2   5      718.26      696.09      9.36 o 
  12   2   5      574.89      529.70     10.12 o 
  13   2   5      249.67      253.38      7.53 o 
  14   2   5      178.32      155.93      6.80 o 
  15   2   5       22.79       14.23      3.10 o 
  16   2   5      216.47      241.55      9.20 o 
  17   2   5       96.04       94.61      6.28 o 
  18   2   5      144.54      172.65     10.41 o 
  19   2   5      142.48      167.65     10.46 o 
  20   2   5      115.84      126.59     13.10 o 
   1   3   5      205.33      235.87      2.45 o 
   2   3   5      623.03      658.95      4.75 o 
   3   3   5      134.78      138.44      2.13 o 
   4   3   5       92.87      100.83      1.96 o 
   5   3   5       69.57       68.08      2.48 o 
   6   3   5       20.97       20.78      1.52 o 
   7   3   5      119.14      124.32      3.69 o 
   8   3   5       40.08       29.85      2.26 o 
   9   3   5     1277.75     1270.57     14.99 o 
  10   3   5      269.82      260.76      6.13 o 
  11   3   5      625.72      620.09     10.14 o 
  12   3   5      298.27      296.43      7.33 o 
  13   3   5        9.20        6.18      2.29 o 
  14   3   5        9.91        9.24      2.46 o 
  15   3   5       42.79       38.15      5.16 o 
  16   3   5       72.79       72.88      5.91 o 
  17   3   5      214.60      232.64     14.11 o 
  18   3   5       94.51       91.83     17.93 o 
  19   3   5       14.03       10.20      4.11 o 
   1   4   5      441.57      432.86      4.08 o 
   2   4   5      198.95      221.78      3.98 o 
   3   4   5       25.77       29.88      1.32 o 
   4   4   5      193.80      178.63      3.70 o 
   5   4   5        3.39        2.38      1.06 o 
   6   4   5       79.64       72.14      3.37 o 
   7   4   5       28.53       23.18      2.51 o 
   8   4   5      147.27      148.28      5.09 o 
   9   4   5      290.64      304.04      7.99 o 
  10   4   5      243.55      233.12      7.21 o 
  11   4   5      385.78      400.27      9.48 o 
  12   4   5       34.64       39.18      4.24 o 
  13   4   5       78.36       79.35      5.87 o 
  14   4   5       44.77       46.38      4.90 o 
  15   4   5       66.32       67.04      4.95 o 
  16   4   5       25.09       23.07      3.53 o 
  17   4   5      155.76      158.07      9.33 o 
  18   4   5       53.40       48.64      6.56 o 
   1   5   5      486.41      496.40      7.02 o 
   2   5   5     1390.06     1388.51     14.30 o 
   3   5   5      221.25      227.90      5.34 o 
   4   5   5       56.10       48.37      2.41 o 
   5   5   5       67.50       63.36      3.27 o 
   6   5   5      639.84      628.68      9.67 o 
   7   5   5      167.68      152.27      5.14 o 
   8   5   5       78.97       76.50      4.44 o 
   9   5   5      100.77       89.32      5.29 o 
  10   5   5      233.89      215.70      9.69 o 
  11   5   5      133.46      138.47      6.82 o 
  12   5   5       59.15       57.72      5.99 o 
  13   5   5       37.37       34.39      4.39 o 
  14   5   5      116.03      112.14      9.81 o 
  15   5   5       12.34        6.35      4.00 o 
  16   5   5        4.15        7.52      5.84 o 
   1   6   5      119.70      128.07      6.75 o 
   2   6   5       57.48       59.04      3.65 o 
   3   6   5       37.67       44.91      3.66 o 
   4   6   5      101.87      107.81      4.83 o 
   5   6   5       17.83       18.27      2.34 o 
   6   6   5       55.56       50.35      3.51 o 
   7   6   5       33.75       29.96      4.33 o 
   8   6   5       30.82       20.66      2.87 o 
   9   6   5        4.12        3.52      2.18 o 
  10   6   5       24.41       22.27      3.46 o 
  11   6   5        5.21       11.55      3.23 o 
  12   6   5       25.49       12.39      5.03 o 
  13   6   5      113.21      112.51      7.99 o 
   1   7   5       25.17       35.42      6.31 o 
   2   7   5       12.67       10.95      2.35 o 
   3   7   5       31.96       40.03      3.49 o 
   4   7   5       52.55       52.32      4.05 o 
   5   7   5       26.18       24.75      3.27 o 
   6   7   5       13.68       14.44      2.49 o 
   7   7   5       24.24       23.66      3.23 o 
   8   7   5       39.42       35.57      4.02 o 
   9   7   5        5.32        0.62      3.81 o 
   0   0   6    13449.80    13683.42    121.17 o 
   2   0   6     6889.85     7251.01     43.89 o 
   4   0   6     1229.05     1241.21      8.73 o 
   6   0   6     1021.77     1023.94      7.92 o 
   8   0   6      385.81      447.01      5.37 o 
  10   0   6       90.68       85.86      3.08 o 
  12   0   6      128.80      124.27      6.28 o 
  14   0   6      642.06      590.57     15.31 o 
  16   0   6        5.04        6.26      3.74 o 
  18   0   6       91.45       78.42     11.31 o 
  20   0   6       15.60       21.11      7.79 o 
   0   1   6    87149.20    83282.45   1238.01 o 
   1   1   6    19954.32    20247.17     92.04 o 
   2   1   6     1191.22     1193.97      6.66 o 
   3   1   6     1694.63     1859.90     11.03 o 
   4   1   6     1951.12     2009.23     12.74 o 
   5   1   6     1037.62     1081.19      7.69 o 
   6   1   6      682.48      700.63      5.30 o 
   7   1   6      256.00      268.08      2.55 o 
   8   1   6     2083.58     2135.62     10.35 o 
   9   1   6      596.62      592.74      4.65 o 
  10   1   6      232.70      240.38      4.10 o 
  11   1   6      146.43      134.79      3.69 o 
  12   1   6      543.19      520.23      6.65 o 
  13   1   6      129.02      110.72      4.03 o 
  14   1   6       84.04       73.10      4.72 o 
  15   1   6       29.13       23.95      2.75 o 
  16   1   6      107.53       89.77      5.92 o 
  17   1   6       48.39       38.69      4.39 o 
  18   1   6      172.61      191.06      8.40 o 
  19   1   6       18.28       13.19      4.15 o 
  20   1   6       66.64       54.49      6.18 o 
  21   1   6      131.10      125.86     14.46 o 
   0   2   6      376.69      352.49      3.66 o 
   1   2   6     1101.78     1251.62      6.64 o 
   2   2   6     1316.59     1404.64      7.95 o 
   3   2   6     1907.13     2148.91     11.17 o 
   4   2   6      197.15      221.98      2.77 o 
   5   2   6     2304.89     2462.08     15.05 o 
   6   2   6      213.01      225.49      3.91 o 
   7   2   6       76.47      114.32      2.85 o 
   8   2   6      302.22      266.76      4.46 o 
   9   2   6        6.02        4.20      1.31 o 
  10   2   6     2195.62     2084.13     16.68 o 
  11   2   6      289.78      272.88      5.84 o 
  12   2   6      117.18      107.35      4.49 o 
  13   2   6      233.02      235.68      6.25 o 
  14   2   6      178.10      165.91      6.99 o 
  15   2   6       83.23       78.70      5.64 o 
  16   2   6      182.84      175.95      9.65 o 
  17   2   6       13.74       10.83      3.26 o 
  18   2   6       78.59       85.37      7.76 o 
  19   2   6        6.77       10.67      5.24 o 
  20   2   6        8.41        2.44      6.00 o 
   0   3   6      653.25      701.75      6.28 o 
   1   3   6      284.13      337.95      2.81 o 
   2   3   6     1570.32     1629.01      8.90 o 
   3   3   6      143.59      159.13      2.21 o 
   4   3   6       36.89       38.72      2.07 o 
   5   3   6       39.85       41.15      1.73 o 
   6   3   6      248.76      257.99      4.56 o 
   7   3   6      230.16      226.38      4.91 o 
   8   3   6      596.87      567.52      8.51 o 
   9   3   6      262.80      265.86      6.42 o 
  10   3   6      603.76      589.28      9.21 o 
  11   3   6      257.60      242.72      8.11 o 
  12   3   6       11.48        4.87      2.12 o 
  13   3   6        9.44       11.31      2.52 o 
  14   3   6       97.23       87.66      5.17 o 
  15   3   6       93.24       90.45      5.40 o 
  16   3   6       29.15       26.37      6.37 o 
  17   3   6       51.87       56.96      5.89 o 
  18   3   6       29.97       20.50      4.47 o 
  19   3   6       32.53       26.94      6.82 o 
   0   4   6      246.46      250.15      3.83 o 
   1   4   6      123.53      114.89      1.85 o 
   2   4   6      497.59      501.81      4.34 o 
   3   4   6        7.95        7.41      0.99 o 
   4   4   6      173.24      200.69      3.32 o 
   5   4   6       90.93       83.63      2.88 o 
   6   4   6      194.42      180.32      5.30 o 
   7   4   6       69.59       56.76      5.64 o 
   8   4   6      104.09      101.02      5.06 o 
   9   4   6      258.55      250.77      6.60 o 
  10   4   6      156.82      134.74      5.95 o 
  11   4   6      449.89      454.02     10.20 o 
  12   4   6      781.13      821.66     18.04 o 
  13   4   6       75.97       73.47      7.88 o 
  14   4   6       65.48       59.07      5.36 o 
  15   4   6       87.12       93.47      5.72 o 
  16   4   6       34.03       35.23      4.44 o 
  17   4   6      107.66      110.27     12.93 o 
  18   4   6       27.04       29.54      5.69 o 
   0   5   6      264.55      281.11      6.23 o 
   1   5   6      169.44      169.31      3.55 o 
   2   5   6      267.44      279.48      4.78 o 
   3   5   6       84.09       89.47      4.43 o 
   4   5   6        1.88        1.97      1.15 o 
   5   5   6       52.72       46.01      2.97 o 
   6   5   6      314.27      289.49      6.50 o 
   7   5   6      189.82      183.84      7.60 o 
   8   5   6        3.95        4.14      1.96 o 
   9   5   6       32.38       26.58      3.12 o 
  10   5   6      276.42      278.12      9.15 o 
  11   5   6        1.92        5.76      2.60 o 
  12   5   6       29.46       31.62      4.12 o 
  13   5   6        8.50        5.78      3.06 o 
  14   5   6       49.83       58.01      5.56 o 
  15   5   6        3.88        3.22      3.79 o 
  16   5   6       11.71        8.33      7.67 o 
   0   6   6       49.10       50.08      4.21 o 
   1   6   6       61.83       65.65      4.88 o 
   2   6   6        4.70        5.26      2.22 o 
   3   6   6       43.53       41.46      3.30 o 
   4   6   6       43.55       37.91      2.70 o 
   5   6   6      123.29      118.69      4.86 o 
   6   6   6       50.95       49.05      5.23 o 
   7   6   6       15.52       15.43      2.53 o 
   8   6   6        9.39        9.64      2.46 o 
   9   6   6       16.36       12.86      2.78 o 
  10   6   6        8.39        7.23      3.62 o 
  11   6   6       88.56       87.37      5.94 o 
  12   6   6      191.27      207.81      9.35 o 
  13   6   6       27.77        9.11      6.61 o 
   0   7   6       10.97        4.35     10.20 o 
   1   7   6       10.96        8.61      2.25 o 
   2   7   6       50.15       50.33      3.77 o 
   3   7   6       88.29       99.77      7.83 o 
   4   7   6       26.24       25.00      3.73 o 
   5   7   6        9.74       10.45      4.35 o 
   6   7   6        3.16        5.64      2.28 o 
   7   7   6        3.90        2.68      2.42 o 
   8   7   6      106.49      115.96      6.28 o 
   9   7   6      222.09      244.70     15.10 o 
   2   0   7     7159.89     7303.27     49.15 o 
   4   0   7    11580.44    12089.19     66.44 o 
   6   0   7       81.03       77.57      2.11 o 
   8   0   7     1812.85     1921.19     13.83 o 
  10   0   7      662.08      617.74      7.35 o 
  12   0   7      728.36      777.50     12.40 o 
  14   0   7      377.00      330.81     12.53 o 
  16   0   7       47.33       49.35      6.15 o 
  18   0   7      275.92      294.69     14.90 o 
  20   0   7      120.75      122.62     12.09 o 
   1   1   7     7565.98     7786.61     37.50 o 
   2   1   7     5230.34     5351.14     24.84 o 
   3   1   7      119.70      129.60      1.99 o 
   4   1   7      478.33      500.34      4.72 o 
   5   1   7      600.44      639.10      5.11 o 
   6   1   7     1771.23     1922.49     11.05 o 
   7   1   7     1448.52     1483.03      8.39 o 
   8   1   7      336.49      344.12      3.33 o 
   9   1   7      654.43      696.23      5.38 o 
  10   1   7     1707.55     1704.77     11.62 o 
  11   1   7       95.68       88.90      3.10 o 
  12   1   7      265.92      243.23      4.42 o 
  13   1   7        2.42        7.01      1.65 o 
  14   1   7       54.70       51.20      3.36 o 
  15   1   7       97.98       91.49      4.45 o 
  16   1   7       14.31        7.28      3.24 o 
  17   1   7       46.97       39.19      4.48 o 
  18   1   7      122.37      123.04      7.28 o 
  19   1   7       27.60       19.03      5.41 o 
  20   1   7      182.68      187.32     17.93 o 
  21   1   7       38.51       24.67      6.24 o 
   1   2   7      115.37      125.64      1.81 o 
   2   2   7      318.96      376.63      3.20 o 
   3   2   7      636.77      654.17      4.73 o 
   4   2   7       92.92      115.63      2.51 o 
   5   2   7       45.26       45.51      2.02 o 
   6   2   7       38.37       53.99      2.17 o 
   7   2   7      818.31      867.30      8.10 o 
   8   2   7       60.65       61.48      2.66 o 
   9   2   7      541.28      494.89      6.73 o 
  10   2   7     3390.75     3336.98     23.44 o 
  11   2   7       60.20       59.85      3.38 o 
  12   2   7       81.40       74.93      4.32 o 
  13   2   7      182.69      172.71      5.99 o 
  14   2   7       47.96       41.00      3.87 o 
  15   2   7      218.78      214.36      8.76 o 
  16   2   7      162.57      169.55      8.07 o 
  17   2   7       15.84       10.83      3.25 o 
  18   2   7      246.18      276.40     11.82 o 
  19   2   7       11.77       14.13      5.30 o 
  20   2   7       58.06       56.62      9.74 o 
   1   3   7     1433.52     1550.39      8.16 o 
   2   3   7     1701.63     1770.07      9.33 o 
   3   3   7       45.05       44.86      1.49 o 
   4   3   7      230.65      256.60      3.39 o 
   5   3   7       30.67       31.00      1.66 o 
   6   3   7      219.15      215.61      4.44 o 
   7   3   7      600.63      583.31      8.64 o 
   8   3   7      517.87      492.80      7.98 o 
   9   3   7       73.79       66.56      3.89 o 
  10   3   7      931.51      939.69     12.10 o 
  11   3   7      228.82      223.41      5.71 o 
  12   3   7        3.77        4.21      2.08 o 
  13   3   7       32.27       33.95      4.19 o 
  14   3   7       33.05       32.02      3.53 o 
  15   3   7       32.72       42.09      3.97 o 
  16   3   7      155.34      173.28      8.80 o 
  17   3   7       49.27       45.76      5.42 o 
  18   3   7       83.89       95.63      7.52 o 
  19   3   7       40.35       35.37      6.20 o 
   1   4   7       41.20       43.01      1.45 o 
   2   4   7      163.56      161.81      2.63 o 
   3   4   7       36.39       38.02      1.74 o 
   4   4   7      372.97      376.66      5.99 o 
   5   4   7     1008.65      996.77     10.72 o 
   6   4   7       28.59       37.09      3.07 o 
   7   4   7       53.89       49.83      3.32 o 
   8   4   7      190.56      185.49      5.96 o 
   9   4   7       33.00       33.39      3.17 o 
  10   4   7       43.34       41.43      4.48 o 
  11   4   7       59.06       59.85      5.20 o 
  12   4   7      704.23      738.54     13.77 o 
  13   4   7      388.16      371.53     10.71 o 
  14   4   7       14.52       15.57      3.30 o 
  15   4   7      234.06      248.90      8.42 o 
  16   4   7       19.32       15.62      3.41 o 
  17   4   7       11.80       17.49      4.45 o 
  18   4   7        7.93       11.28      4.68 o 
   1   5   7        5.92        4.34      1.15 o 
   2   5   7       76.64       87.38      3.03 o 
   3   5   7       85.79       86.12      3.30 o 
   4   5   7        4.75        5.51      1.34 o 
   5   5   7       33.82       27.97      2.51 o 
   6   5   7      113.65       99.63      4.24 o 
   7   5   7      153.32      140.76      6.91 o 
   8   5   7        8.87        8.82      2.20 o 
   9   5   7       34.41       31.32      3.28 o 
  10   5   7      171.60      183.96      9.03 o 
  11   5   7       57.89       46.31      5.09 o 
  12   5   7        3.45        6.53      2.81 o 
  13   5   7      117.44      119.83      7.30 o 
  14   5   7       14.54       11.13      3.69 o 
  15   5   7        5.04       10.37      4.34 o 
  16   5   7       14.81       22.99      8.32 o 
   1   6   7       69.90       74.62      3.76 o 
   2   6   7       97.03       99.24      4.40 o 
   3   6   7       72.56       70.41      3.86 o 
   4   6   7       32.62       29.47      2.71 o 
   5   6   7       20.15       20.72      2.47 o 
   6   6   7        2.86        1.14      1.76 o 
   7   6   7       31.78       21.01      3.73 o 
   8   6   7        0.16        3.01      2.00 o 
   9   6   7      192.55      209.47     12.80 o 
  10   6   7      159.29      163.26      7.00 o 
  11   6   7      202.03      227.19      9.42 o 
  12   6   7      108.35      119.00      9.07 o 
  13   6   7      122.67      128.65     13.00 o 
   1   7   7       72.30       87.43      4.52 o 
   2   7   7       41.39       43.76      3.59 o 
   3   7   7      123.01      142.91      5.58 o 
   4   7   7      188.68      211.95      7.13 o 
   5   7   7       13.05       10.54      2.35 o 
   6   7   7        8.70       14.81      3.44 o 
   7   7   7      109.54      120.55      5.92 o 
   8   7   7       44.03       41.41      4.30 o 
   0   0   8     6061.21     6059.62     56.21 o 
   2   0   8     9462.46     9470.58     54.74 o 
   4   0   8       17.57       22.01      1.24 o 
   6   0   8      948.41      948.48      7.93 o 
   8   0   8       66.24       94.16      2.61 o 
  10   0   8     1392.77     1275.73     12.08 o 
  12   0   8     1282.73     1081.72     15.17 o 
  14   0   8       78.83       63.06      6.34 o 
  16   0   8      133.10      155.53     16.60 o 
  18   0   8      140.27      163.12     13.00 o 
  20   0   8      820.55      894.15     27.02 o 
   0   1   8     7104.02     7521.93     50.08 o 
   1   1   8     3098.57     3220.52     18.13 o 
   2   1   8     5377.85     5450.11     25.48 o 
   3   1   8      800.35      853.06      5.60 o 
   4   1   8       69.88       72.27      1.93 o 
   5   1   8        1.59        2.97      0.79 o 
   6   1   8     2327.56     2482.15     13.90 o 
   7   1   8       99.96       82.20      2.02 o 
   8   1   8      161.24      139.44      2.28 o 
   9   1   8      104.87      103.24      2.36 o 
  10   1   8      319.04      326.75      4.41 o 
  11   1   8      519.31      507.04      5.67 o 
  12   1   8      643.63      600.69      7.43 o 
  13   1   8      293.25      273.03      6.22 o 
  14   1   8       84.69       74.13      3.97 o 
  15   1   8       39.48       40.69      3.75 o 
  16   1   8      122.59      142.05      7.34 o 
  17   1   8       24.37       30.33      4.20 o 
  18   1   8       13.53       10.24      3.64 o 
  19   1   8       16.65       16.00      4.25 o 
  20   1   8      178.22      205.32     11.11 o 
  21   1   8       20.71       19.77      5.88 o 
   0   2   8      418.81      446.16      5.47 o 
   1   2   8      149.60      185.42      2.32 o 
   2   2   8     1417.89     1478.01      8.82 o 
   3   2   8      301.46      285.93      3.29 o 
   4   2   8      360.95      354.55      3.74 o 
   5   2   8     1393.14     1476.17     11.36 o 
   6   2   8      225.16      209.81      3.89 o 
   7   2   8       48.27       49.35      2.21 o 
   8   2   8      125.92      122.96      3.57 o 
   9   2   8      808.98      795.79      9.07 o 
  10   2   8      581.41      589.99      7.83 o 
  11   2   8      275.37      270.19      5.64 o 
  12   2   8      107.74       99.81      5.13 o 
  13   2   8       60.99       52.63      5.32 o 
  14   2   8      152.27      162.70      7.07 o 
  15   2   8        3.49        3.77      2.51 o 
  16   2   8        3.86        7.30      2.86 o 
  17   2   8       53.30       53.29      5.70 o 
  18   2   8       33.64       46.74      9.68 o 
  19   2   8       46.76       54.12      9.24 o 
  20   2   8       70.15       64.05     10.30 o 
   0   3   8      160.62      168.05      3.12 o 
   1   3   8      758.10      771.34      5.40 o 
   2   3   8      700.62      764.68      5.46 o 
   3   3   8       24.24       25.13      1.17 o 
   4   3   8        8.58        8.60      0.95 o 
   5   3   8       57.31       57.63      2.37 o 
   6   3   8        9.82       17.45      1.90 o 
   7   3   8      226.55      222.99      5.18 o 
   8   3   8      532.25      464.28      8.12 o 
   9   3   8        2.90        3.87      1.67 o 
  10   3   8      543.20      535.04      8.94 o 
  11   3   8       51.70       43.42      3.43 o 
  12   3   8        0.53        2.71      1.77 o 
  13   3   8       50.99       50.52      3.98 o 
  14   3   8       57.77       51.20      4.14 o 
  15   3   8      107.85      111.92      6.48 o 
  16   3   8       15.71       15.30      3.78 o 
  17   3   8        4.67        2.36      3.35 o 
  18   3   8       10.69       12.35      4.34 o 
  19   3   8       12.35       17.29      5.03 o 
   0   4   8     5021.42     5033.52     35.02 o 
   1   4   8      616.09      640.83      7.59 o 
   2   4   8     1220.17     1223.61      8.44 o 
   3   4   8      632.19      658.88      7.36 o 
   4   4   8      245.95      269.14      5.19 o 
   5   4   8      974.35      945.61     11.88 o 
   6   4   8        9.47       12.55      1.98 o 
   7   4   8       64.50       67.85      3.90 o 
   8   4   8      835.57      762.57     11.73 o 
   9   4   8      825.00      799.32     12.94 o 
  10   4   8       79.41       60.97      4.18 o 
  11   4   8      179.28      171.49      6.97 o 
  12   4   8      473.16      479.45     11.02 o 
  13   4   8      135.66      127.94      7.24 o 
  14   4   8      187.41      212.04      8.30 o 
  15   4   8        2.11        4.77      2.68 o 
  16   4   8       35.97       32.85      4.40 o 
  17   4   8       21.41       18.06      4.73 o 
  18   4   8       62.31       58.96      9.17 o 
   0   5   8      492.70      509.71      8.53 o 
   1   5   8       87.52       88.37      2.80 o 
   2   5   8      101.29      105.38      3.92 o 
   3   5   8      189.73      185.13      4.26 o 
   4   5   8       13.76       15.95      1.81 o 
   5   5   8       75.15       69.12      5.86 o 
   6   5   8      150.82      148.89      6.17 o 
   7   5   8      135.89      149.21      5.32 o 
   8   5   8       18.81       16.12      3.67 o 
   9   5   8       74.70       70.47      7.19 o 
  10   5   8       52.66       51.27      4.15 o 
  11   5   8      120.69      122.76      6.98 o 
  12   5   8       26.72       29.29      3.80 o 
  13   5   8       10.38       13.53      3.36 o 
  14   5   8      128.42      136.65      8.11 o 
  15   5   8       87.73       99.85      8.11 o 
  16   5   8       59.46       58.33     10.35 o 
   0   6   8       23.22       30.21      3.52 o 
   1   6   8      288.03      308.28      6.03 o 
   2   6   8      203.86      222.89      6.65 o 
   3   6   8       18.15       14.26      1.97 o 
   4   6   8       40.90       45.46      3.68 o 
   5   6   8      121.50      119.82      6.66 o 
   6   6   8       98.97       98.65      5.35 o 
   7   6   8       31.81       31.01      3.33 o 
   8   6   8       14.63       14.70      2.73 o 
   9   6   8       48.80       49.50      5.10 o 
  10   6   8        0.06        1.59      2.43 o 
  11   6   8       34.35       32.59      4.39 o 
  12   6   8      115.72      118.75      8.05 o 
  13   6   8       51.04       42.44     12.50 o 
   0   7   8      268.12      270.84     16.81 o 
   1   7   8       29.70       35.12      3.34 o 
   2   7   8      298.23      331.03     10.90 o 
   3   7   8      254.85      291.39      8.04 o 
   4   7   8       39.43       44.86      4.19 o 
   5   7   8       17.36       18.50      2.68 o 
   6   7   8      151.52      163.46      6.00 o 
   7   7   8      168.97      178.65      7.38 o 
   8   7   8       96.51       84.69      7.38 o 
   2   0   9     6534.67     6690.47     41.89 o 
   4   0   9     1582.26     1791.66     12.55 o 
   6   0   9     2299.84     2166.76     14.55 o 
   8   0   9      457.83      459.80      5.90 o 
  10   0   9      668.12      622.14      8.34 o 
  12   0   9      278.45      287.70      7.96 o 
  14   0   9      142.55      131.46      8.72 o 
  16   0   9      274.85      299.88     11.61 o 
  18   0   9      182.22      213.29     13.84 o 
  20   0   9      460.49      542.72     20.92 o 
   1   1   9     1225.30     1225.26      8.51 o 
   2   1   9      515.89      473.78      3.97 o 
   3   1   9     2753.80     2910.94     15.06 o 
   4   1   9      215.52      220.47      2.65 o 
   5   1   9      128.96      131.42      2.18 o 
   6   1   9      971.04     1019.63      7.20 o 
   7   1   9     1175.20     1111.08      7.40 o 
   8   1   9      128.43      127.05      2.57 o 
   9   1   9      251.98      281.26      3.74 o 
  10   1   9     1613.15     1633.24     11.51 o 
  11   1   9      805.43      772.96      7.29 o 
  12   1   9      524.94      510.72      6.88 o 
  13   1   9      709.96      654.67      9.09 o 
  14   1   9      196.40      198.98      6.21 o 
  15   1   9       33.00       29.76      3.34 o 
  16   1   9       77.98       78.80      6.39 o 
  17   1   9       30.67       36.40      4.38 o 
  18   1   9       18.95       25.07      4.11 o 
  19   1   9      184.44      191.08      8.96 o 
  20   1   9       79.03       72.32      6.78 o 
   1   2   9      579.13      633.76      5.13 o 
   2   2   9      361.06      409.84      3.84 o 
   3   2   9      841.52      853.86      6.02 o 
   4   2   9        5.44        5.24      1.10 o 
   5   2   9     1349.51     1405.70     11.51 o 
   6   2   9      106.31       92.79      2.75 o 
   7   2   9      467.78      463.35      5.97 o 
   8   2   9      143.74      140.65      3.97 o 
   9   2   9      170.72      160.42      4.17 o 
  10   2   9      608.70      585.30      8.09 o 
  11   2   9      207.01      209.09      5.81 o 
  12   2   9      451.44      451.01      9.49 o 
  13   2   9       50.80       40.82      3.73 o 
  14   2   9      164.50      169.18      6.72 o 
  15   2   9      148.36      145.27      7.29 o 
  16   2   9        9.60       11.02      3.18 o 
  17   2   9       92.83      110.88      7.62 o 
  18   2   9      247.92      253.75     14.52 o 
  19   2   9       55.68       75.87     15.88 o 
  20   2   9       19.44       15.71      7.93 o 
   1   3   9       65.55       58.92      1.60 o 
   2   3   9      420.55      475.33      4.45 o 
   3   3   9       37.96       33.83      1.61 o 
   4   3   9       76.87       78.42      2.45 o 
   5   3   9        9.60        5.45      1.22 o 
   6   3   9       29.94       31.97      2.39 o 
   7   3   9      293.31      268.06      6.81 o 
   8   3   9      149.61      162.36      5.28 o 
   9   3   9       86.83       67.74      3.72 o 
  10   3   9      483.80      494.66      8.60 o 
  11   3   9       32.67       29.11      2.73 o 
  12   3   9       93.31       76.17      4.11 o 
  13   3   9      202.83      201.91      6.94 o 
  14   3   9       55.96       58.90      4.37 o 
  15   3   9       15.11       11.86      2.89 o 
  16   3   9      375.11      395.51     11.93 o 
  17   3   9       13.42       11.97      3.92 o 
  18   3   9        7.32       10.87      4.04 o 
  19   3   9       11.24       14.64      5.61 o 
   1   4   9     1262.07     1286.77      9.91 o 
   2   4   9      847.53      837.60      7.79 o 
   3   4   9       87.15       84.88      3.00 o 
   4   4   9      128.99      136.73      4.97 o 
   5   4   9      351.09      320.57      6.81 o 
   6   4   9       58.97       49.49      3.26 o 
   7   4   9       71.23       53.59      3.55 o 
   8   4   9      506.16      510.04      9.49 o 
   9   4   9      383.15      355.85      8.19 o 
  10   4   9       73.03       65.31      4.42 o 
  11   4   9      158.84      166.49      7.10 o 
  12   4   9      143.76      160.04      7.50 o 
  13   4   9      124.77      113.99      7.68 o 
  14   4   9      161.36      176.05      8.07 o 
  15   4   9       56.39       55.38      4.77 o 
  16   4   9       22.01       23.06      4.23 o 
  17   4   9       78.55       85.87      7.90 o 
  18   4   9       35.48       41.97      6.30 o 
   1   5   9       18.29       15.91      1.59 o 
   2   5   9      200.17      206.05      4.52 o 
   3   5   9      174.78      172.52      4.86 o 
   4   5   9      117.18      125.88      3.95 o 
   5   5   9       91.62       83.14      5.30 o 
   6   5   9      130.89      137.46      6.00 o 
   7   5   9      123.22      111.22      4.98 o 
   8   5   9       43.46       47.35      3.71 o 
   9   5   9       14.05       12.68      2.80 o 
  10   5   9      195.23      186.07      7.47 o 
  11   5   9       51.16       42.57      5.00 o 
  12   5   9       57.23       62.56      6.21 o 
  13   5   9       54.96       43.00      4.78 o 
  14   5   9      192.28      192.37      9.92 o 
  15   5   9       11.54       15.22      4.71 o 
  16   5   9       20.89       17.01      7.91 o 
   1   6   9       13.49       11.67      2.18 o 
   2   6   9       26.75       30.40      4.19 o 
   3   6   9       17.96       14.14      1.96 o 
   4   6   9       41.08       36.09      3.01 o 
   5   6   9      176.27      186.49      5.69 o 
   6   6   9        2.70        2.33      1.89 o 
   7   6   9        6.39       10.29      2.39 o 
   8   6   9       20.34       18.96      2.86 o 
   9   6   9      104.70      104.51      5.89 o 
  10   6   9       37.62       40.05      5.37 o 
  11   6   9        3.98        1.97      3.09 o 
  12   6   9       32.36       28.56      4.84 o 
   1   7   9      108.73      110.15      4.36 o 
   2   7   9      113.62      124.63      5.53 o 
   3   7   9       46.06       47.21      5.31 o 
   4   7   9       60.33       61.61      4.04 o 
   5   7   9       60.39       58.72      4.19 o 
   6   7   9       36.17       38.08      3.79 o 
   7   7   9       59.10       60.57      4.84 o 
   8   7   9       97.28       95.58      7.97 o 
   0   0  10     2647.89     2864.39     45.53 o 
   2   0  10     1678.92     1692.96     11.97 o 
   4   0  10       45.35       55.89      2.00 o 
   6   0  10      684.16      655.98      6.28 o 
   8   0  10     1341.54     1278.32     10.70 o 
  10   0  10      119.99      118.01      4.71 o 
  12   0  10      780.51      754.66     13.80 o 
  14   0  10       85.51       82.56      7.23 o 
  16   0  10      179.37      177.68      9.92 o 
  18   0  10       29.57       23.15      5.87 o 
  20   0  10      482.32      543.13     22.06 o 
   0   1  10     2264.41     2123.03     17.03 o 
   1   1  10      205.18      260.52      3.43 o 
   2   1  10      872.20      900.34      6.22 o 
   3   1  10     2347.81     2419.71     13.51 o 
   4   1  10     3379.38     3632.18     17.84 o 
   5   1  10      579.13      654.19      4.54 o 
   6   1  10      233.66      245.24      3.00 o 
   7   1  10      634.62      629.92      5.26 o 
   8   1  10      196.70      189.55      3.03 o 
   9   1  10      720.69      684.30      6.50 o 
  10   1  10      352.14      304.59      4.39 o 
  11   1  10      596.21      572.93      6.48 o 
  12   1  10      534.45      515.74      7.05 o 
  13   1  10       99.58       96.13      4.65 o 
  14   1  10      266.12      251.43      6.60 o 
  15   1  10       46.74       47.32      4.05 o 
  16   1  10       46.47       44.20      4.34 o 
  17   1  10      111.82      123.86      7.17 o 
  18   1  10      362.15      386.74     11.02 o 
  19   1  10       87.69       88.68      7.33 o 
  20   1  10       50.57       59.45      7.29 o 
   0   2  10     1229.68     1425.76     12.95 o 
   1   2  10       21.28       19.80      1.09 o 
   2   2  10     2500.36     2657.87     15.48 o 
   3   2  10      491.97      438.12      4.12 o 
   4   2  10      259.70      293.02      3.22 o 
   5   2  10      414.99      421.01      5.25 o 
   6   2  10       32.08       32.31      1.84 o 
   7   2  10      181.52      201.90      4.27 o 
   8   2  10      800.91      781.13      8.86 o 
   9   2  10      911.44      892.85      9.95 o 
  10   2  10       64.53       66.85      3.40 o 
  11   2  10        3.06        3.59      1.58 o 
  12   2  10      102.68       88.98      4.48 o 
  13   2  10       11.98        9.41      2.08 o 
  14   2  10      112.96      107.72      5.48 o 
  15   2  10      168.12      170.48      7.77 o 
  16   2  10       20.17       14.53      3.36 o 
  17   2  10       21.89       31.65      5.47 o 
  18   2  10       23.44       29.70      6.20 o 
  19   2  10       57.82       61.02      9.21 o 
  20   2  10        3.67        4.27      7.24 o 
   0   3  10     2750.36     2616.82     20.23 o 
   1   3  10        9.92       12.78      0.97 o 
   2   3  10      202.64      240.02      3.40 o 
   3   3  10      440.10      438.15      5.17 o 
   4   3  10      326.51      335.94      4.58 o 
   5   3  10        1.95        3.53      1.04 o 
   6   3  10      300.90      317.95      7.16 o 
   7   3  10       92.63       81.61      3.78 o 
   8   3  10     1350.42     1186.69     19.47 o 
   9   3  10       79.54       89.26      4.76 o 
  10   3  10      568.04      595.09      9.55 o 
  11   3  10       34.03       25.82      2.62 o 
  12   3  10       30.88       34.17      3.14 o 
  13   3  10       93.32       97.21      5.28 o 
  14   3  10       90.35       94.95      5.45 o 
  15   3  10       22.58       14.02      3.29 o 
  16   3  10       32.61       28.36      4.48 o 
  17   3  10       52.24       53.48      5.93 o 
  18   3  10      135.22      153.44      9.42 o 
  19   3  10      118.79      135.35     21.85 o 
   0   4  10      852.45      883.84     11.55 o 
   1   4  10     1738.72     1656.28     12.38 o 
   2   4  10      345.02      363.13      5.21 o 
   3   4  10      973.96      956.21     10.18 o 
   4   4  10       53.33       48.56      2.69 o 
   5   4  10      196.40      178.92      5.27 o 
   6   4  10      472.57      442.52      9.64 o 
   7   4  10      458.61      405.46      8.18 o 
   8   4  10       46.84       44.22      3.79 o 
   9   4  10      165.19      187.04      6.21 o 
  10   4  10      314.65      316.18     10.21 o 
  11   4  10      125.40      120.72      6.34 o 
  12   4  10        1.73       -0.22      2.59 o 
  13   4  10        5.08        9.96      3.01 o 
  14   4  10        8.11        8.88      2.99 o 
  15   4  10       37.01       34.34      4.08 o 
  16   4  10       33.65       32.65      4.34 o 
  17   4  10       16.04       18.18      5.20 o 
   0   5  10      150.16      151.77      5.27 o 
   1   5  10       88.36       91.45      3.14 o 
   2   5  10       86.68       86.00      3.51 o 
   3   5  10       11.23       10.57      1.65 o 
   4   5  10       32.90       27.78      2.35 o 
   5   5  10      141.12      156.16      5.14 o 
   6   5  10        4.12        2.44      1.69 o 
   7   5  10       49.70       52.54      3.90 o 
   8   5  10        8.78        3.95      2.05 o 
   9   5  10       36.86       34.29      3.52 o 
  10   5  10       99.94       93.85      5.69 o 
  11   5  10        5.01        6.77      2.96 o 
  12   5  10       82.66       94.58      6.17 o 
  13   5  10       92.43      105.45      6.74 o 
  14   5  10       82.93       90.36      7.25 o 
  15   5  10       19.18       19.71      5.18 o 
   0   6  10       27.71       26.08      3.61 o 
   1   6  10       45.54       47.31      3.72 o 
   2   6  10       31.20       29.46      3.06 o 
   3   6  10      152.21      152.62      4.67 o 
   4   6  10       14.40       14.04      2.30 o 
   5   6  10       38.32       35.92      3.96 o 
   6   6  10       91.60      102.38      5.07 o 
   7   6  10       15.50       15.90      2.80 o 
   8   6  10       46.07       49.72      4.30 o 
   9   6  10      136.37      144.96      6.95 o 
  10   6  10       28.19       29.89      3.85 o 
  11   6  10      152.21      137.28      8.21 o 
  12   6  10       23.08       22.37      4.46 o 
   0   7  10      555.27      605.25     19.47 o 
   1   7  10      309.71      320.64      7.12 o 
   2   7  10       36.70       30.73      3.01 o 
   3   7  10       79.12       71.04      4.13 o 
   4   7  10       22.35       21.48      2.90 o 
   5   7  10       47.95       47.29      6.05 o 
   6   7  10       19.05       12.29      3.02 o 
   7   7  10       33.04       28.16      3.86 o 
   8   7  10      176.33      165.95     12.76 o 
   2   0  11      190.81      170.05      2.85 o 
   4   0  11     5449.92     5575.84     37.85 o 
   6   0  11      275.30      284.53      4.31 o 
   8   0  11      413.20      406.69      5.36 o 
  10   0  11      523.50      522.83      9.67 o 
  12   0  11     1563.61     1582.28     25.25 o 
  14   0  11      187.44      171.58     10.12 o 
  16   0  11      163.07      181.38     10.04 o 
  18   0  11      236.16      258.98     12.93 o 
  20   0  11        9.82        8.13      6.18 o 
   1   1  11      228.92      242.78      2.85 o 
   2   1  11     1189.83     1261.41      7.82 o 
   3   1  11      910.76     1008.07      6.85 o 
   4   1  11       14.72       25.68      1.32 o 
   5   1  11      304.44      344.71      3.14 o 
   6   1  11     1565.17     1663.79      9.35 o 
   7   1  11      521.95      500.50      4.86 o 
   8   1  11      236.20      212.16      3.37 o 
   9   1  11       17.55       17.16      1.40 o 
  10   1  11      545.65      491.07      5.87 o 
  11   1  11     1231.05     1124.39     10.37 o 
  12   1  11      154.83      143.59      4.63 o 
  13   1  11      306.91      305.87      7.00 o 
  14   1  11      290.43      276.95      6.94 o 
  15   1  11       62.65       58.52      4.65 o 
  16   1  11      187.83      191.13      9.80 o 
  17   1  11      221.87      235.88      9.00 o 
  18   1  11      178.51      215.52      8.99 o 
  19   1  11      327.22      397.47     13.02 o 
  20   1  11       94.36      111.39     13.88 o 
   1   2  11     1749.38     1829.31     11.60 o 
   2   2  11       86.34       96.18      2.27 o 
   3   2  11      722.63      740.50      5.85 o 
   4   2  11      204.67      213.72      2.98 o 
   5   2  11        0.79        1.57      0.98 o 
   6   2  11      513.88      549.90      6.29 o 
   7   2  11      173.60      157.96      3.90 o 
   8   2  11        3.48        2.17      1.63 o 
   9   2  11       44.40       36.72      3.04 o 
  10   2  11      355.89      354.40      7.27 o 
  11   2  11      212.00      217.84      5.01 o 
  12   2  11       63.94       56.16      3.34 o 
  13   2  11        5.81        4.00      2.02 o 
  14   2  11       59.75       61.29      6.48 o 
  15   2  11        3.94        2.54      2.45 o 
  16   2  11      237.61      249.74      9.66 o 
  17   2  11      153.17      152.66     10.09 o 
  18   2  11      164.04      164.36     12.47 o 
  19   2  11       66.00       67.67     11.44 o 
  20   2  11       49.67       46.39     15.18 o 
   1   3  11      459.84      424.25      4.79 o 
   2   3  11      253.48      270.06      4.00 o 
   3   3  11      127.89      116.53      2.95 o 
   4   3  11      218.84      208.53      3.84 o 
   5   3  11       11.16       10.25      1.57 o 
   6   3  11      226.60      230.66      5.25 o 
   7   3  11       61.73       54.05      3.27 o 
   8   3  11      227.45      245.57      9.96 o 
   9   3  11       43.59       37.49      3.63 o 
  10   3  11      154.18      155.24      6.69 o 
  11   3  11       10.62        8.39      2.05 o 
  12   3  11       22.68       17.42      2.45 o 
  13   3  11       22.32       19.19      2.79 o 
  14   3  11       21.94       19.94      3.09 o 
  15   3  11       40.47       38.13      4.54 o 
  16   3  11      290.52      339.67     11.25 o 
  17   3  11        2.17        1.92      3.26 o 
  18   3  11        9.86       15.96      4.68 o 
  19   3  11       64.42       70.17     10.82 o 
   1   4  11      169.92      156.15      3.51 o 
   2   4  11      672.35      661.32      7.49 o 
   3   4  11      488.31      454.44      9.44 o 
   4   4  11      143.45      117.40      4.16 o 
   5   4  11      359.07      320.79      6.82 o 
   6   4  11      746.14      666.26     10.51 o 
   7   4  11        0.23       -0.42      1.59 o 
   8   4  11      368.85      357.76     11.69 o 
   9   4  11      220.99      227.62      7.48 o 
  10   4  11      243.55      216.70      8.51 o 
  11   4  11      197.91      188.39      7.05 o 
  12   4  11       25.08       28.57      3.70 o 
  13   4  11      104.37      108.99      7.17 o 
  14   4  11       91.35       95.92      7.75 o 
  15   4  11       19.49       27.68      3.70 o 
  16   4  11        3.91        6.98      3.48 o 
  17   4  11       78.52       89.47      8.24 o 
   1   5  11       11.33        9.15      1.99 o 
   2   5  11       23.17       20.02      1.91 o 
   3   5  11       14.15       16.71      1.95 o 
   4   5  11      191.92      179.82      5.39 o 
   5   5  11       43.83       48.46      3.44 o 
   6   5  11       62.27       60.13      3.85 o 
   7   5  11       29.55       30.04      3.09 o 
   8   5  11       89.39       89.26      5.06 o 
   9   5  11       85.12       71.72      7.27 o 
  10   5  11        7.45        8.01      2.64 o 
  11   5  11       98.78       95.37      6.20 o 
  12   5  11       34.15       43.69      4.86 o 
  13   5  11      124.91      138.65      7.60 o 
  14   5  11       73.20       79.55      7.83 o 
  15   5  11        6.67        7.71      4.40 o 
   1   6  11      132.61      132.06      7.76 o 
   2   6  11      154.50      163.75      5.15 o 
   3   6  11      251.34      254.92      6.95 o 
   4   6  11       58.13       53.65      3.69 o 
   5   6  11       25.85       17.12      2.76 o 
   6   6  11       61.08       66.06      7.82 o 
   7   6  11       50.28       49.10      3.86 o 
   8   6  11       15.12       14.28      2.93 o 
   9   6  11      108.21      118.68      7.11 o 
  10   6  11       22.83       22.34      3.60 o 
  11   6  11      233.36      282.77     10.29 o 
  12   6  11       34.88       32.77      4.96 o 
   1   7  11       32.00       32.48      3.05 o 
   2   7  11       55.36       60.08      3.92 o 
   3   7  11       35.45       35.43      3.35 o 
   4   7  11        5.10        4.34      2.33 o 
   5   7  11       43.30       37.41      3.82 o 
   6   7  11       13.35       14.24      3.14 o 
   7   7  11       11.88        9.73      4.80 o 
   0   0  12     5885.91     5785.65     49.36 o 
   2   0  12       66.19       63.64      2.11 o 
   4   0  12     1904.92     1987.65     15.00 o 
   6   0  12      131.13      154.28      3.07 o 
   8   0  12      351.50      345.92      4.99 o 
  10   0  12       62.26       76.93      4.46 o 
  12   0  12     1690.28     1660.41     39.80 o 
  14   0  12      450.99      422.69     13.44 o 
  16   0  12      188.91      220.75     10.66 o 
  18   0  12      149.01      163.94     11.63 o 
  20   0  12       39.05       37.48      7.92 o 
   0   1  12     1020.34     1004.68      9.36 o 
   1   1  12      256.19      245.78      3.00 o 
   2   1  12      875.79      946.30      6.35 o 
   3   1  12     6334.61     6587.33     29.81 o 
   4   1  12     1119.28     1191.42      7.07 o 
   5   1  12       44.91       52.22      1.45 o 
   6   1  12     1338.93     1366.12      8.30 o 
   7   1  12      193.92      197.61      2.94 o 
   8   1  12       36.27       35.53      1.84 o 
   9   1  12      816.42      746.19      7.47 o 
  10   1  12      680.92      668.94      7.06 o 
  11   1  12      914.00      883.08      9.43 o 
  12   1  12       89.99       81.31      4.63 o 
  13   1  12       85.94       83.38      4.40 o 
  14   1  12      258.31      248.22      7.13 o 
  15   1  12       20.39       21.78      3.44 o 
  16   1  12       13.47       19.43      4.07 o 
  17   1  12       96.92      111.93      6.53 o 
  18   1  12       39.57       44.21      5.00 o 
  19   1  12      230.52      279.32     11.40 o 
  20   1  12       61.95       48.76      8.60 o 
   0   2  12    12785.00    13847.47     96.88 o 
   1   2  12     7278.55     7775.27     39.16 o 
   2   2  12     3189.99     3231.09     19.07 o 
   3   2  12      117.63      131.01      2.37 o 
   4   2  12       80.51       75.35      2.08 o 
   5   2  12       64.32       61.14      2.38 o 
   6   2  12      279.90      304.15      4.87 o 
   7   2  12      301.45      309.00      5.30 o 
   8   2  12     3934.46     3943.66     27.13 o 
   9   2  12      256.36      252.66      5.42 o 
  10   2  12      284.86      281.78      5.88 o 
  11   2  12       24.57       21.04      2.16 o 
  12   2  12       72.87       66.26      3.61 o 
  13   2  12      152.01      133.16      5.63 o 
  14   2  12        1.31       -0.27      2.25 o 
  15   2  12       95.86       90.92      6.22 o 
  16   2  12       57.01       57.14      5.71 o 
  17   2  12       18.67       21.29      5.92 o 
  18   2  12      251.38      274.80     15.17 o 
  19   2  12       26.53       23.26      7.38 o 
  20   2  12       37.60       26.00      7.62 o 
   0   3  12      402.16      452.34      8.11 o 
   1   3  12     1293.80     1246.69      9.55 o 
   2   3  12       65.56       64.98      2.52 o 
   3   3  12      325.24      304.50      4.95 o 
   4   3  12       16.61       16.57      2.08 o 
   5   3  12      155.75      160.49      4.21 o 
   6   3  12       51.39       30.90      2.40 o 
   7   3  12       63.71       49.26      3.32 o 
   8   3  12       74.12       84.04      4.53 o 
   9   3  12      195.21      168.37      5.68 o 
  10   3  12      419.54      421.51      7.83 o 
  11   3  12       31.63       28.56      2.79 o 
  12   3  12        8.49        6.31      2.13 o 
  13   3  12       56.36       63.37      4.06 o 
  14   3  12       13.81       18.76      3.15 o 
  15   3  12      211.75      208.37     16.14 o 
  16   3  12       26.15       31.08      6.78 o 
  17   3  12        8.11       13.35      4.35 o 
  18   3  12       17.42       13.93      6.48 o 
  19   3  12        6.60        8.24      7.32 o 
   0   4  12      174.78      187.39      5.56 o 
   1   4  12      122.57      120.45      3.41 o 
   2   4  12      235.25      239.71      4.73 o 
   3   4  12       13.93       13.74      1.69 o 
   4   4  12       55.73       50.23      4.81 o 
   5   4  12      154.97      135.23      5.04 o 
   6   4  12        7.17        8.81      1.91 o 
   7   4  12      260.65      226.45      6.38 o 
   8   4  12      147.48      139.66      5.83 o 
   9   4  12      175.55      184.98      7.59 o 
  10   4  12      247.96      256.38      7.55 o 
  11   4  12       39.20       32.75      3.42 o 
  12   4  12       90.54       99.56      6.69 o 
  13   4  12       50.31       54.73      4.54 o 
  14   4  12       34.09       39.36      4.58 o 
  15   4  12       57.09       47.95      4.62 o 
  16   4  12       12.63       10.97      4.31 o 
  17   4  12        4.29        6.41      4.65 o 
   0   5  12       90.17      101.74      9.09 o 
   1   5  12       80.70       84.16      4.08 o 
   2   5  12       70.39       74.23      3.94 o 
   3   5  12       14.39       10.76      1.87 o 
   4   5  12      144.51      153.30      5.11 o 
   5   5  12        9.97        5.89      2.07 o 
   6   5  12      159.91      151.50      5.85 o 
   7   5  12       25.08       26.88      3.02 o 
   8   5  12        8.97        8.47      2.62 o 
   9   5  12       24.71       21.38      3.09 o 
  10   5  12      105.56       98.56      6.01 o 
  11   5  12       48.79       48.64      4.60 o 
  12   5  12     1039.70     1120.46     22.26 o 
  13   5  12       72.92       65.29      5.55 o 
  14   5  12      100.07       85.40      8.92 o 
  15   5  12       49.63       41.17      6.29 o 
   0   6  12       53.76       61.80      5.37 o 
   1   6  12      156.34      169.10      8.04 o 
   2   6  12      152.91      165.37      5.45 o 
   3   6  12      142.33      161.74      4.90 o 
   4   6  12       94.16      101.10      4.94 o 
   5   6  12       90.55       95.91      4.96 o 
   6   6  12       17.94       14.54      2.56 o 
   7   6  12        5.93        8.23      2.43 o 
   8   6  12       23.18       17.66      3.08 o 
   9   6  12       82.78       88.84      7.17 o 
  10   6  12      132.10      125.36      9.53 o 
  11   6  12       10.01       18.59      4.40 o 
  12   6  12       55.18       52.32     13.04 o 
   0   7  12       15.46       14.92      5.26 o 
   1   7  12       66.15       64.20      7.30 o 
   2   7  12       61.48       61.66      5.11 o 
   3   7  12       27.05       34.94      3.45 o 
   4   7  12       18.38       16.21      2.97 o 
   5   7  12       46.84       44.65      4.33 o 
   6   7  12        9.28        6.76      3.01 o 
   7   7  12        4.23        5.06      5.35 o 
   2   0  13      234.10      272.01      3.89 o 
   4   0  13      343.69      331.08      4.50 o 
   6   0  13      460.11      493.66      5.81 o 
   8   0  13      950.09      889.58      9.37 o 
  10   0  13     1870.56     1891.14     22.54 o 
  12   0  13      456.54      452.97     13.67 o 
  14   0  13       76.95       89.59      7.68 o 
  16   0  13       26.42       27.60      5.45 o 
  18   0  13      405.24      380.55     15.32 o 
  20   0  13       66.35       58.61      9.01 o 
   1   1  13      183.65      199.64      2.64 o 
   2   1  13      122.68      157.93      2.32 o 
   3   1  13     1036.24     1069.23      6.89 o 
   4   1  13     1530.23     1646.69      9.19 o 
   5   1  13      160.79      157.54      2.27 o 
   6   1  13       29.59       38.64      1.40 o 
   7   1  13      999.93     1010.07      7.38 o 
   8   1  13     1102.68     1023.29      9.43 o 
   9   1  13     2178.40     2012.57     14.63 o 
  10   1  13      601.91      602.47      6.88 o 
  11   1  13       46.58       42.36      2.66 o 
  12   1  13        9.68        3.21      2.02 o 
  13   1  13      237.52      235.04      6.46 o 
  14   1  13      441.53      417.62      9.07 o 
  15   1  13       62.25       66.70      5.10 o 
  16   1  13      115.70      109.74      6.44 o 
  17   1  13       57.92       67.51      5.40 o 
  18   1  13       12.37       14.21      3.91 o 
  19   1  13       16.63       13.30      4.55 o 
  20   1  13      136.16      164.06     13.35 o 
   1   2  13      164.96      179.29      3.65 o 
   2   2  13     4578.46     4720.36     26.42 o 
   3   2  13      816.48      917.93      6.92 o 
   4   2  13      364.72      375.18      4.33 o 
   5   2  13      776.65      796.13      7.55 o 
   6   2  13      526.28      531.57      6.67 o 
   7   2  13       86.71       76.99      3.10 o 
   8   2  13     1292.06     1266.77     13.33 o 
   9   2  13      163.12      172.52      4.69 o 
  10   2  13      284.11      278.56      5.61 o 
  11   2  13       71.60       72.05      3.49 o 
  12   2  13       17.37       13.36      2.13 o 
  13   2  13       10.06        9.05      2.73 o 
  14   2  13       38.85       42.57      4.39 o 
  15   2  13       59.77       55.61      5.14 o 
  16   2  13       38.67       49.67      6.06 o 
  17   2  13        9.46        5.28      5.05 o 
  18   2  13       40.76       45.32     10.46 o 
  19   2  13        3.71        8.52      6.22 o 
   1   3  13      190.74      206.60      3.83 o 
   2   3  13      130.19      113.79      3.60 o 
   3   3  13      290.49      276.47      5.23 o 
   4   3  13      333.87      344.38      5.95 o 
   5   3  13       33.93       29.18      2.69 o 
   6   3  13       50.97       33.72      2.51 o 
   7   3  13      222.47      208.16      5.95 o 
   8   3  13        8.01        4.27      1.75 o 
   9   3  13       94.82       72.32      4.13 o 
  10   3  13      431.69      454.48      8.72 o 
  11   3  13       24.82       21.31      2.58 o 
  12   3  13      140.98      139.67      5.66 o 
  13   3  13       15.48       14.08      2.61 o 
  14   3  13      188.51      181.38      8.01 o 
  15   3  13       72.62       66.30      6.12 o 
  16   3  13      262.24      251.00     10.69 o 
  17   3  13        5.73       13.62      5.61 o 
  18   3  13       45.39       36.57      7.71 o 
   1   4  13      102.66      106.88      3.51 o 
   2   4  13      249.03      259.02      5.06 o 
   3   4  13      235.62      223.46      4.79 o 
   4   4  13      162.59      157.22      5.06 o 
   5   4  13      247.14      243.75      7.48 o 
   6   4  13       40.07       28.82      2.87 o 
   7   4  13       28.80       28.80      2.98 o 
   8   4  13       25.21       20.85      2.76 o 
   9   4  13       80.46       82.06      4.95 o 
  10   4  13      206.14      206.47      7.14 o 
  11   4  13      124.46      135.33      6.74 o 
  12   4  13        9.71       10.91      2.89 o 
  13   4  13       70.35       78.79      5.28 o 
  14   4  13       97.56       86.57      6.07 o 
  15   4  13       26.99       29.44      4.26 o 
  16   4  13       12.32       10.84      4.31 o 
  17   4  13        4.89        6.72      4.76 o 
   1   5  13      269.78      267.81      6.36 o 
   2   5  13       23.64       25.06      2.59 o 
   3   5  13       11.42        8.52      1.76 o 
   4   5  13      348.51      360.36      9.23 o 
   5   5  13      126.58      125.72      5.34 o 
   6   5  13       59.93       52.05      3.77 o 
   7   5  13        4.81        5.23      2.11 o 
   8   5  13       19.58       12.81      2.62 o 
   9   5  13      199.84      211.35      7.53 o 
  10   5  13       62.78       74.27      5.48 o 
  11   5  13       97.59       99.93      6.22 o 
  12   5  13      263.38      268.54      9.29 o 
  13   5  13      205.69      222.35     13.01 o 
  14   5  13      126.53      145.90     11.82 o 
  15   5  13       45.44       28.96      8.38 o 
   1   6  13       49.46       46.12      4.13 o 
   2   6  13       36.06       37.91      3.34 o 
   3   6  13      149.39      156.95      5.07 o 
   4   6  13       79.01       77.43      4.50 o 
   5   6  13       12.06        7.09      2.24 o 
   6   6  13       42.37       37.37      3.55 o 
   7   6  13       86.86       96.88      6.99 o 
   8   6  13       13.26        8.96      2.84 o 
   9   6  13       69.56       66.50      5.24 o 
  10   6  13      135.32      137.36      7.88 o 
  11   6  13      299.34      311.93     11.46 o 
   1   7  13       31.93       32.56      3.42 o 
   2   7  13       18.00       15.83      2.83 o 
   3   7  13       26.20       24.49      3.61 o 
   4   7  13       21.47       16.73      3.12 o 
   5   7  13        7.13        7.19      2.91 o 
   6   7  13        0.83        2.73      3.82 o 
   0   0  14     1903.73     1904.55     18.74 o 
   2   0  14     1380.54     1491.03     13.90 o 
   4   0  14     1221.52     1268.60     11.04 o 
   6   0  14      739.49      770.80      8.69 o 
   8   0  14      508.34      464.51      6.85 o 
  10   0  14      559.40      552.61     10.43 o 
  12   0  14     2389.35     2297.52     42.41 o 
  14   0  14      124.01      109.92      8.37 o 
  16   0  14       39.60       45.92      6.28 o 
  18   0  14       89.66       94.96     11.47 o 
  20   0  14       28.43       20.60      6.84 o 
   0   1  14      105.25      101.22      2.60 o 
   1   1  14       59.68       63.77      1.68 o 
   2   1  14     1418.86     1400.65      8.01 o 
   3   1  14     1607.65     1576.82      9.34 o 
   4   1  14      279.44      284.70      3.26 o 
   5   1  14      835.46      901.70      6.10 o 
   6   1  14      423.07      409.19      3.99 o 
   7   1  14       18.06       17.38      1.27 o 
   8   1  14      492.42      488.44      5.99 o 
   9   1  14      397.76      369.02      5.73 o 
  10   1  14      740.47      742.30      8.01 o 
  11   1  14       11.30        8.05      1.80 o 
  12   1  14      494.19      448.06      9.25 o 
  13   1  14       53.98       60.57      3.94 o 
  14   1  14       67.76       74.03      4.78 o 
  15   1  14       11.60       10.09      3.08 o 
  16   1  14      121.02      146.50      7.28 o 
  17   1  14       78.69       78.70      5.76 o 
  18   1  14       35.40       32.94      5.71 o 
  19   1  14       30.61       37.35      6.42 o 
  20   1  14      192.26      210.97     15.24 o 
   0   2  14      165.36      170.87      4.96 o 
   1   2  14      962.69     1006.63      8.10 o 
   2   2  14     2424.04     2617.22     16.58 o 
   3   2  14      467.28      482.96      5.30 o 
   4   2  14       47.81       69.51      2.26 o 
   5   2  14      262.76      265.96      4.59 o 
   6   2  14      942.31      956.05      9.57 o 
   7   2  14      141.44      138.19      3.89 o 
   8   2  14      455.90      405.33      6.79 o 
   9   2  14      122.85      110.67      4.35 o 
  10   2  14       65.16       57.04      3.15 o 
  11   2  14       34.62       39.22      2.78 o 
  12   2  14       26.45       24.09      2.61 o 
  13   2  14      164.51      162.97      7.66 o 
  14   2  14      114.99      139.95      7.40 o 
  15   2  14      170.75      184.92      8.79 o 
  16   2  14       27.35       29.19      6.81 o 
  17   2  14       57.29       54.52      8.05 o 
  18   2  14       25.30       36.59      7.19 o 
  19   2  14       38.36       39.71      8.39 o 
   0   3  14     2163.29     2010.79     19.99 o 
   1   3  14     1641.67     1637.70     13.01 o 
   2   3  14      787.46      761.73      7.82 o 
   3   3  14      378.38      358.93      5.70 o 
   4   3  14      272.84      264.79      5.43 o 
   5   3  14      346.74      327.45      7.17 o 
   6   3  14      273.83      241.22      5.82 o 
   7   3  14      108.11       79.55      4.39 o 
   8   3  14      136.56      106.84      4.82 o 
   9   3  14      479.40      450.36      8.63 o 
  10   3  14      524.28      498.03      9.70 o 
  11   3  14      104.68       97.73      4.79 o 
  12   3  14       12.41        8.22      2.25 o 
  13   3  14      110.27      113.59      6.09 o 
  14   3  14       30.78       20.25      3.75 o 
  15   3  14       61.73       58.39      5.86 o 
  16   3  14       31.90       23.03      5.04 o 
  17   3  14       18.10       27.20      5.56 o 
  18   3  14       13.76       11.09      5.52 o 
   0   4  14      741.66      733.95     15.88 o 
   1   4  14      742.02      753.87      8.83 o 
   2   4  14      193.31      177.58      4.54 o 
   3   4  14        2.97        0.69      1.02 o 
   4   4  14       51.55       63.25      3.55 o 
   5   4  14       69.98       72.21      3.88 o 
   6   4  14       66.38       50.37      3.63 o 
   7   4  14       33.62       33.30      3.80 o 
   8   4  14       54.39       47.29      3.82 o 
   9   4  14      163.18      163.75      6.72 o 
  10   4  14       69.17       65.07      6.24 o 
  11   4  14       49.19       48.62      4.24 o 
  12   4  14        1.87        3.60      2.27 o 
  13   4  14       57.00       61.36      4.85 o 
  14   4  14       33.44       28.62      4.17 o 
  15   4  14       10.32        7.40      3.35 o 
  16   4  14       27.86       20.76      5.14 o 
  17   4  14       16.14       13.38      5.12 o 
   0   5  14      114.75      117.10      7.04 o 
   1   5  14       80.07       79.73      4.20 o 
   2   5  14       53.89       55.39      3.58 o 
   3   5  14       89.74       82.74      4.17 o 
   4   5  14      206.00      216.45      8.06 o 
   5   5  14       54.32       65.58      4.94 o 
   6   5  14      504.80      523.62     10.15 o 
   7   5  14      159.87      166.73      6.40 o 
   8   5  14       22.29       23.07      3.14 o 
   9   5  14       40.18       28.76      3.53 o 
  10   5  14      202.12      211.78     11.40 o 
  11   5  14       90.48       85.55      5.92 o 
  12   5  14      602.62      645.74     17.21 o 
  13   5  14       17.38       15.82      3.91 o 
  14   5  14      335.54      361.10     14.97 o 
  15   5  14       24.01       25.03      8.16 o 
   0   6  14       37.26       32.94      4.50 o 
   1   6  14      121.48      131.69      6.15 o 
   2   6  14       98.21      105.67      6.61 o 
   3   6  14       78.73       97.23      5.20 o 
   4   6  14       34.31       42.67      3.53 o 
   5   6  14      122.44      133.26      6.39 o 
   6   6  14       24.94       26.45      3.17 o 
   7   6  14      128.35      144.95      6.65 o 
   8   6  14       72.10       80.21      5.29 o 
   9   6  14      241.86      284.11     11.23 o 
  10   6  14      184.84      192.52      9.25 o 
  11   6  14       46.15       40.99      5.43 o 
   0   7  14       42.38       41.31      8.49 o 
   1   7  14      140.95      142.89      5.96 o 
   2   7  14       56.29       48.16      4.30 o 
   3   7  14      112.27      126.65      6.31 o 
   4   7  14       11.48       14.43      3.32 o 
   5   7  14        6.13        3.79      3.01 o 
   6   7  14      101.86      108.37     11.80 o 
   2   0  15      712.65      706.02      7.27 o 
   4   0  15      133.10      152.80      3.36 o 
   6   0  15      153.75      140.21      3.47 o 
   8   0  15      266.00      263.29      5.72 o 
  10   0  15     2661.89     2686.13     33.34 o 
  12   0  15      836.62      894.81     20.80 o 
  14   0  15      246.45      261.25     11.40 o 
  16   0  15      202.84      234.30     20.38 o 
  18   0  15      366.71      379.06     15.39 o 
  20   0  15       54.31       43.29      8.41 o 
   1   1  15      392.31      400.92      3.84 o 
   2   1  15      661.02      696.70      5.18 o 
   3   1  15      332.81      319.19      3.33 o 
   4   1  15      304.01      341.30      3.56 o 
   5   1  15      112.31      117.35      2.24 o 
   6   1  15      363.67      354.48      3.99 o 
   7   1  15       72.71       64.85      2.51 o 
   8   1  15       48.09       41.35      2.12 o 
   9   1  15       19.24       16.84      1.91 o 
  10   1  15      424.64      427.26      6.67 o 
  11   1  15      108.33      102.13      4.28 o 
  12   1  15       68.71       65.53      4.33 o 
  13   1  15       61.16       58.29      4.72 o 
  14   1  15        5.12        5.39      2.81 o 
  15   1  15       82.31       93.49      5.90 o 
  16   1  15       74.06       75.64      5.60 o 
  17   1  15       59.89       59.40      5.26 o 
  18   1  15        2.51       10.49      4.45 o 
  19   1  15       83.73      100.62      8.13 o 
  20   1  15      349.09      392.12     34.56 o 
   1   2  15      438.39      455.13      5.05 o 
   2   2  15       66.24       56.77      2.27 o 
   3   2  15      467.53      493.22      5.30 o 
   4   2  15      314.83      329.28      4.96 o 
   5   2  15      257.97      282.03      5.14 o 
   6   2  15      270.52      267.61      4.87 o 
   7   2  15       32.07       29.99      2.23 o 
   8   2  15       88.42       97.02      4.03 o 
   9   2  15      363.52      363.21      7.47 o 
  10   2  15       83.00       70.75      4.77 o 
  11   2  15      202.65      196.86      5.89 o 
  12   2  15      385.29      372.95      8.37 o 
  13   2  15        7.76        3.22      2.46 o 
  14   2  15       18.50       15.92      3.50 o 
  15   2  15       12.91       14.12      3.41 o 
  16   2  15      199.87      199.97     10.47 o 
  17   2  15       30.18       37.47      7.12 o 
  18   2  15      152.84      133.42     20.47 o 
  19   2  15       34.96       39.89      8.66 o 
   1   3  15     1116.66     1129.20     10.05 o 
   2   3  15      935.53      883.64      8.77 o 
   3   3  15      174.91      177.00      4.14 o 
   4   3  15      787.53      811.16      9.99 o 
   5   3  15       36.13       38.14      2.67 o 
   6   3  15      701.60      623.24      9.74 o 
   7   3  15      467.89      402.76      7.39 o 
   8   3  15      150.28      141.34      5.54 o 
   9   3  15      267.10      252.02      6.70 o 
  10   3  15       33.29       29.58      2.87 o 
  11   3  15       38.63       36.65      3.24 o 
  12   3  15        5.69        4.95      2.15 o 
  13   3  15       39.14       38.14      3.54 o 
  14   3  15        8.01        8.98      2.90 o 
  15   3  15      147.50      147.50     10.06 o 
  16   3  15        0.56       -0.20      3.47 o 
  17   3  15      144.07      142.10     11.20 o 
  18   3  15       69.33       82.85     13.28 o 
   1   4  15      168.90      169.80      4.35 o 
   2   4  15       75.55       74.30      3.60 o 
   3   4  15      152.76      142.84      4.04 o 
   4   4  15      246.49      224.93      7.06 o 
   5   4  15      147.92      147.80      5.54 o 
   6   4  15      129.58      125.50      5.63 o 
   7   4  15       11.62        5.76      2.03 o 
   8   4  15      221.14      235.10      8.28 o 
   9   4  15      214.14      219.66      7.94 o 
  10   4  15       11.99        9.11      2.64 o 
  11   4  15       16.93       16.48      3.21 o 
  12   4  15        2.29        7.67      2.45 o 
  13   4  15       40.63       34.74      3.88 o 
  14   4  15      112.28      110.81      6.08 o 
  15   4  15       37.24       38.43      4.71 o 
  16   4  15      105.26      112.19      9.01 o 
  17   4  15       11.88       15.70     10.62 o 
   1   5  15       70.45       66.45      4.91 o 
   2   5  15       49.67       51.49      3.60 o 
   3   5  15        6.09        7.23      1.91 o 
   4   5  15       29.96       22.99      2.81 o 
   5   5  15       11.80        9.91      2.24 o 
   6   5  15      184.88      185.22      8.92 o 
   7   5  15       92.14       93.02      6.36 o 
   8   5  15      136.26      134.24      6.21 o 
   9   5  15       24.39       26.03      3.55 o 
  10   5  15      174.89      208.30      7.77 o 
  11   5  15       51.09       43.63      4.61 o 
  12   5  15       66.09       59.11      5.31 o 
  13   5  15       33.22       29.35      4.86 o 
  14   5  15      291.03      304.00     13.30 o 
   1   6  15       20.23       22.04      2.90 o 
   2   6  15       18.72       14.36      2.29 o 
   3   6  15       15.55       18.31      2.89 o 
   4   6  15        0.56        2.10      2.82 o 
   5   6  15       73.66       82.92      4.99 o 
   6   6  15       69.56       72.23      4.90 o 
   7   6  15       87.54       89.64      7.20 o 
   8   6  15      272.91      288.86      8.60 o 
   9   6  15      191.19      196.31      8.53 o 
  10   6  15      180.27      197.80     10.13 o 
  11   6  15       22.70       22.06      7.24 o 
   1   7  15       82.42       92.08      5.14 o 
   2   7  15       27.47       29.30      3.84 o 
   3   7  15        8.13        7.08      3.04 o 
   4   7  15       42.53       42.95      5.35 o 
   5   7  15        3.77       10.19      6.31 o 
   0   0  16      103.94       93.61      3.59 o 
   2   0  16     1560.67     1527.96     12.29 o 
   4   0  16      598.84      663.33      7.42 o 
   6   0  16      742.37      797.75      8.51 o 
   8   0  16     2125.42     1987.24     19.19 o 
  10   0  16     1078.37     1034.46     18.14 o 
  12   0  16      552.13      516.01     14.94 o 
  14   0  16     1384.45     1436.73     27.54 o 
  16   0  16      456.31      509.77     15.71 o 
  18   0  16      471.94      524.71     23.39 o 
  20   0  16       80.54      100.39     19.22 o 
   0   1  16      577.65      555.15      6.45 o 
   1   1  16      939.42      999.21      6.61 o 
   2   1  16      108.07       99.45      2.14 o 
   3   1  16     2495.17     2481.63     13.59 o 
   4   1  16       86.74      107.31      2.39 o 
   5   1  16       35.98       37.08      2.03 o 
   6   1  16       75.76       65.99      2.26 o 
   7   1  16       72.02       66.74      2.73 o 
   8   1  16       38.16       39.29      2.11 o 
   9   1  16      404.73      385.71      5.79 o 
  10   1  16      204.86      199.56      5.45 o 
  11   1  16      274.05      280.28      6.23 o 
  12   1  16      223.53      200.93      6.68 o 
  13   1  16       95.21       97.91      6.00 o 
  14   1  16       18.40       18.03      3.34 o 
  15   1  16       22.21       26.06      3.74 o 
  16   1  16       45.18       48.66      4.76 o 
  17   1  16       19.08       15.52      3.72 o 
  18   1  16        8.14        5.86      3.94 o 
  19   1  16       37.18       48.94      6.77 o 
   0   2  16     3098.37     3133.96     25.96 o 
   1   2  16        1.29        1.65      0.89 o 
   2   2  16      132.81      167.87      3.36 o 
   3   2  16       10.19        7.79      1.26 o 
   4   2  16      154.47      170.66      4.06 o 
   5   2  16      138.04      144.42      3.97 o 
   6   2  16      106.32      115.99      4.03 o 
   7   2  16      221.74      209.02      4.84 o 
   8   2  16     1209.75     1134.29     12.72 o 
   9   2  16       73.16       73.32      3.78 o 
  10   2  16       35.40       35.00      2.89 o 
  11   2  16        3.91        3.79      1.89 o 
  12   2  16      171.52      160.19      7.01 o 
  13   2  16        5.31        6.77      2.84 o 
  14   2  16       17.34       18.29      3.51 o 
  15   2  16       36.10       29.80      4.87 o 
  16   2  16       41.39       47.84      6.78 o 
  17   2  16        2.21        5.29      5.60 o 
  18   2  16       29.62       17.84      7.01 o 
  19   2  16       71.52       80.29     11.07 o 
   0   3  16      754.55      682.64     10.92 o 
   1   3  16      455.76      427.75      6.10 o 
   2   3  16      273.82      261.97      5.11 o 
   3   3  16     1397.31     1380.45     13.03 o 
   4   3  16      176.39      181.96      5.09 o 
   5   3  16      837.38      765.86     10.80 o 
   6   3  16      149.86      115.17      4.97 o 
   7   3  16      113.91       94.08      4.33 o 
   8   3  16      112.37      131.99      5.51 o 
   9   3  16       88.19       90.49      4.42 o 
  10   3  16      124.92      120.54      5.21 o 
  11   3  16       90.59       81.70      4.56 o 
  12   3  16       68.28       64.39      4.13 o 
  13   3  16       66.48       81.32      4.71 o 
  14   3  16       37.41       40.68      5.24 o 
  15   3  16       50.96       44.02      8.45 o 
  16   3  16        4.64        4.51      3.82 o 
  17   3  16       45.03       43.04     11.91 o 
  18   3  16       32.15       24.85      8.11 o 
   0   4  16       29.10       24.69      3.45 o 
   1   4  16      275.07      267.53      7.65 o 
   2   4  16       13.97       10.24      2.24 o 
   3   4  16      304.76      285.29      7.34 o 
   4   4  16       21.47       29.90      2.73 o 
   5   4  16      134.10      130.50      5.31 o 
   6   4  16       52.02       60.06      3.81 o 
   7   4  16       50.45       49.18      3.90 o 
   8   4  16      120.69      127.88      6.15 o 
   9   4  16      177.39      170.26      7.96 o 
  10   4  16       31.95       31.93      4.83 o 
  11   4  16       18.54       16.41      3.02 o 
  12   4  16       80.42       86.67      5.88 o 
  13   4  16       35.33       29.80      4.00 o 
  14   4  16      167.73      174.70      7.52 o 
  15   4  16       26.49       29.28      5.62 o 
  16   4  16       44.83       56.87      8.10 o 
   0   5  16      157.36      147.63      7.80 o 
   1   5  16       73.79       73.29      4.45 o 
   2   5  16       85.70       84.04      5.41 o 
   3   5  16        7.94        7.19      1.91 o 
   4   5  16       58.59       61.84      4.09 o 
   5   5  16       68.63       72.81      5.30 o 
   6   5  16       79.60       79.50      4.85 o 
   7   5  16       77.25       79.36      5.34 o 
   8   5  16       62.14       60.43      4.59 o 
   9   5  16      254.83      254.68      9.64 o 
  10   5  16      170.56      174.43      7.85 o 
  11   5  16       62.84       76.55      7.89 o 
  12   5  16       27.95       31.41      4.49 o 
  13   5  16        9.68        8.48      3.93 o 
  14   5  16        0.01       -3.97      4.80 o 
   0   6  16      165.33      183.25     13.49 o 
   1   6  16      109.22      107.74      5.51 o 
   2   6  16       21.79       11.63      2.34 o 
   3   6  16       41.84       35.66      3.89 o 
   4   6  16       72.00       74.40      4.99 o 
   5   6  16       74.40       79.50      5.56 o 
   6   6  16       33.07       32.10      3.92 o 
   7   6  16       39.21       40.51      5.21 o 
   8   6  16       97.51       90.35      5.72 o 
   9   6  16      183.23      189.58      8.87 o 
  10   6  16       36.66       21.49      5.02 o 
   0   7  16       59.65       49.09      7.67 o 
   1   7  16       29.66       23.44      3.49 o 
   2   7  16      102.26       88.35      5.99 o 
   3   7  16       14.06       10.67      3.28 o 
   4   7  16       16.11        6.19      6.31 o 
   2   0  17     3199.10     3255.43     27.01 o 
   4   0  17       43.25       39.73      2.20 o 
   6   0  17     1635.37     1742.74     14.86 o 
   8   0  17      358.68      335.89      7.98 o 
  10   0  17     1805.25     1754.21     25.50 o 
  12   0  17     1823.27     1768.21     33.54 o 
  14   0  17      768.05      807.00     19.90 o 
  16   0  17      187.08      193.98     10.80 o 
  18   0  17      536.88      576.61     24.72 o 
   1   1  17      465.22      492.96      4.36 o 
   2   1  17       73.62       78.12      2.10 o 
   3   1  17      295.58      304.40      3.83 o 
   4   1  17      665.30      693.94      6.21 o 
   5   1  17       23.77       27.67      1.57 o 
   6   1  17       62.33       59.79      2.42 o 
   7   1  17      469.14      447.55      5.72 o 
   8   1  17       43.65       40.57      2.26 o 
   9   1  17      192.19      189.76      4.30 o 
  10   1  17      254.53      241.35      5.47 o 
  11   1  17      195.87      193.72      5.48 o 
  12   1  17      323.09      350.30     11.08 o 
  13   1  17      177.38      188.74     11.30 o 
  14   1  17       51.43       43.20      4.28 o 
  15   1  17        4.85        2.88      2.79 o 
  16   1  17      111.76      111.85      6.54 o 
  17   1  17      130.96      134.67      7.28 o 
  18   1  17      138.31      144.81      8.77 o 
  19   1  17       59.77       83.00     10.35 o 
   1   2  17      106.18       95.30      2.75 o 
   2   2  17       53.34       37.88      2.03 o 
   3   2  17       25.07       22.12      1.72 o 
   4   2  17      382.22      360.52      5.94 o 
   5   2  17      122.82      111.22      4.00 o 
   6   2  17      266.30      257.66      5.31 o 
   7   2  17       68.52       60.55      3.48 o 
   8   2  17       20.22       22.01      2.19 o 
   9   2  17       65.78       56.04      3.32 o 
  10   2  17        1.27        3.61      1.85 o 
  11   2  17      120.42      117.61      5.25 o 
  12   2  17       88.54       72.64      5.22 o 
  13   2  17       50.98       46.58      4.68 o 
  14   2  17       70.32       67.97      5.61 o 
  15   2  17       32.02       39.81      5.92 o 
  16   2  17      134.44      137.24     10.40 o 
  17   2  17       97.17      107.15     10.55 o 
  18   2  17       63.49       62.04     21.83 o 
  19   2  17       97.61       89.99     11.64 o 
   1   3  17     2399.57     2379.34     17.94 o 
   2   3  17      488.27      488.84      7.45 o 
   3   3  17     1157.08     1136.47     12.14 o 
   4   3  17      267.27      211.76      5.37 o 
   5   3  17      521.98      451.05     10.09 o 
   6   3  17      427.21      373.60      7.19 o 
   7   3  17       65.13       58.12      3.57 o 
   8   3  17      101.39      102.81      5.01 o 
   9   3  17      204.67      195.15      7.28 o 
  10   3  17      559.62      566.51     11.41 o 
  11   3  17       28.24       22.08      2.63 o 
  12   3  17        3.30        0.96      2.08 o 
  13   3  17      118.52      122.24      7.29 o 
  14   3  17       27.82       28.37      4.58 o 
  15   3  17       20.64       11.87      4.07 o 
  16   3  17       18.92       18.64      5.23 o 
  17   3  17      129.02      121.44     17.06 o 
  18   3  17       11.50       11.22      8.08 o 
   1   4  17      164.56      160.68      5.05 o 
   2   4  17       17.01       13.53      2.30 o 
   3   4  17        7.97        8.48      2.38 o 
   4   4  17       25.14       25.00      3.03 o 
   5   4  17      292.02      294.91      7.01 o 
   6   4  17       43.94       43.74      3.69 o 
   7   4  17      140.73      142.41      8.53 o 
   8   4  17      120.29      128.59      6.30 o 
   9   4  17      156.10      177.10      7.23 o 
  10   4  17       20.51       22.98      3.64 o 
  11   4  17       98.96      106.56      6.24 o 
  12   4  17       88.29       97.63      5.56 o 
  13   4  17       20.00       23.89      3.85 o 
  14   4  17       54.09       58.68      5.57 o 
  15   4  17        1.56        5.24      4.48 o 
  16   4  17       70.78       72.38      9.51 o 
   1   5  17       14.96       13.57      2.51 o 
   2   5  17       36.22       32.08      3.23 o 
   3   5  17       45.68       44.83      3.27 o 
   4   5  17        6.75        7.33      2.08 o 
   5   5  17        7.41        3.04      2.15 o 
   6   5  17      242.83      261.54      7.59 o 
   7   5  17       49.08       53.27      4.27 o 
   8   5  17      221.72      220.69      7.68 o 
   9   5  17       76.44       78.14      5.32 o 
  10   5  17      263.63      275.85     10.95 o 
  11   5  17      252.93      273.20      9.24 o 
  12   5  17        9.39       10.78      3.49 o 
  13   5  17       26.82       26.35      5.02 o 
  14   5  17        0.22        4.02      6.27 o 
   1   6  17       27.92       22.48      3.10 o 
   2   6  17       16.79       14.79      2.59 o 
   3   6  17       12.14       12.46      2.80 o 
   4   6  17       22.91       17.26      3.13 o 
   5   6  17        7.66        6.01      3.52 o 
   6   6  17       26.69       27.74      3.53 o 
   7   6  17        3.83       11.50      3.17 o 
   8   6  17      134.84      137.06      7.38 o 
   9   6  17      157.48      159.44      9.01 o 
  10   6  17        0.41        4.24      3.71 o 
   1   7  17        8.32        3.92      2.78 o 
   2   7  17       78.46       67.72      7.63 o 
   3   7  17       43.56       43.08      8.93 o 
   0   0  18      269.71      306.64      6.15 o 
   2   0  18     1996.65     2016.99     17.11 o 
   4   0  18     1901.18     2075.63     19.04 o 
   6   0  18      910.46      967.87     10.88 o 
   8   0  18       14.48       19.31      3.44 o 
  10   0  18     1177.10     1166.95     22.94 o 
  12   0  18      173.00      181.03     10.66 o 
  14   0  18      579.84      616.56     23.72 o 
  16   0  18       11.86        9.72      4.67 o 
  18   0  18      147.60      148.04     15.17 o 
   0   1  18     3193.89     3287.36     26.52 o 
   1   1  18      193.47      185.71      2.73 o 
   2   1  18      197.91      181.63      3.07 o 
   3   1  18       86.54       78.12      2.35 o 
   4   1  18       33.65       34.86      1.75 o 
   5   1  18      343.24      372.91      5.24 o 
   6   1  18       23.86       27.33      1.81 o 
   7   1  18      538.94      526.92      6.38 o 
   8   1  18      388.29      363.99      5.63 o 
   9   1  18      131.74      130.70      5.54 o 
  10   1  18       12.65       12.65      2.12 o 
  11   1  18       41.57       34.70      2.90 o 
  12   1  18      277.76      276.51      9.48 o 
  13   1  18      214.33      221.36      9.11 o 
  14   1  18       37.18       33.88      4.37 o 
  15   1  18       86.31       95.09      7.34 o 
  16   1  18      137.94      147.99      7.41 o 
  17   1  18       14.43       15.84      4.46 o 
  18   1  18       99.93      107.61     11.24 o 
  19   1  18       49.84       63.58      9.45 o 
   0   2  18        3.28        4.01      1.52 o 
   1   2  18       18.60       16.54      1.48 o 
   2   2  18      814.69      779.57      7.59 o 
   3   2  18      461.07      514.30      7.50 o 
   4   2  18        5.44        4.54      1.37 o 
   5   2  18       17.81       12.97      1.77 o 
   6   2  18      204.01      177.18      4.39 o 
   7   2  18       29.80       27.88      2.38 o 
   8   2  18      114.93      122.36      4.53 o 
   9   2  18       36.80       39.27      2.95 o 
  10   2  18       34.63       28.41      2.96 o 
  11   2  18        4.16        2.18      2.10 o 
  12   2  18       92.84       92.16      6.06 o 
  13   2  18       55.11       44.73      4.67 o 
  14   2  18       19.12       20.63      4.01 o 
  15   2  18       35.65       29.13      5.02 o 
  16   2  18      109.88      108.69      9.27 o 
  17   2  18       17.41       26.06      6.06 o 
  18   2  18      146.74      145.47     18.06 o 
   0   3  18      964.91     1014.24     14.65 o 
   1   3  18     1555.58     1592.70     14.46 o 
   2   3  18     1511.85     1537.10     14.97 o 
   3   3  18      446.86      421.47      7.10 o 
   4   3  18        6.05        2.24      1.55 o 
   5   3  18       62.91       48.66      3.40 o 
   6   3  18      166.84      179.14      5.87 o 
   7   3  18      890.66      844.08     13.97 o 
   8   3  18      248.82      253.31      7.98 o 
   9   3  18       33.18       25.75      3.03 o 
  10   3  18      268.69      277.59      7.54 o 
  11   3  18       18.45       13.26      2.70 o 
  12   3  18      127.54      133.37      6.45 o 
  13   3  18       55.10       64.82      5.70 o 
  14   3  18       90.59      106.20      7.80 o 
  15   3  18        6.34        6.33      3.68 o 
  16   3  18        7.88        7.87      4.56 o 
  17   3  18       11.52        9.66      5.23 o 
   0   4  18      449.62      478.74     12.12 o 
   1   4  18       27.98       31.25      3.21 o 
   2   4  18       31.26       29.95      2.54 o 
   3   4  18      209.33      194.09      4.99 o 
   4   4  18       12.15       14.75      2.16 o 
   5   4  18       70.25       62.12      4.52 o 
   6   4  18       48.31       53.28      4.04 o 
   7   4  18        7.45        3.23      2.10 o 
   8   4  18       53.21       46.58      4.07 o 
   9   4  18      181.87      183.83      7.79 o 
  10   4  18       60.49       74.04      5.20 o 
  11   4  18       30.17       40.22      4.18 o 
  12   4  18       91.72       86.71      5.38 o 
  13   4  18       57.52       50.75      4.24 o 
  14   4  18       22.31       19.92      4.63 o 
  15   4  18        4.16        6.49      4.89 o 
  16   4  18       40.07       37.98      7.01 o 
   0   5  18       27.34       33.41      4.78 o 
   1   5  18       18.62       17.36      3.25 o 
   2   5  18       68.02       73.07      4.66 o 
   3   5  18       11.33        9.35      2.09 o 
   4   5  18      158.99      153.61      6.34 o 
   5   5  18       28.18       32.69      3.68 o 
   6   5  18        4.23        5.87      2.24 o 
   7   5  18       65.49       67.38      4.82 o 
   8   5  18      129.69      133.57      8.18 o 
   9   5  18      174.30      176.39      7.94 o 
  10   5  18      205.68      228.24      8.68 o 
  11   5  18       30.93       44.78      4.69 o 
  12   5  18       24.73       19.47      4.54 o 
  13   5  18       55.63       60.27      7.03 o 
   0   6  18        4.75        5.48      3.44 o 
   1   6  18       27.69       26.32      4.22 o 
   2   6  18       65.26       68.90      4.42 o 
   3   6  18       94.26       87.65      5.43 o 
   4   6  18       93.77      101.85      5.94 o 
   5   6  18      137.69      141.87      7.09 o 
   6   6  18       70.59       64.73      7.22 o 
   7   6  18      120.35      121.21      6.62 o 
   8   6  18       33.01       29.35      4.77 o 
   9   6  18        3.56        6.63      3.58 o 
  10   6  18       60.71       80.97     15.95 o 
   2   0  19       12.95       21.35      3.37 o 
   4   0  19       78.66       62.76      2.95 o 
   6   0  19      131.69      121.09      4.01 o 
   8   0  19     6314.69     6263.93     74.75 o 
  10   0  19      370.22      376.19     12.63 o 
  12   0  19      190.08      173.52     15.18 o 
  14   0  19      385.23      411.31     14.24 o 
  16   0  19      252.18      298.47     19.37 o 
  18   0  19      316.53      342.54     27.19 o 
   1   1  19      785.82      809.17      6.61 o 
   2   1  19      343.59      343.91      4.46 o 
   3   1  19       44.36       48.62      2.10 o 
   4   1  19       81.10       78.86      2.61 o 
   5   1  19       20.01       15.13      1.85 o 
   6   1  19      499.14      495.65      6.16 o 
   7   1  19      483.85      458.79      6.26 o 
   8   1  19     1043.49     1020.31     12.79 o 
   9   1  19      122.31      123.73      4.53 o 
  10   1  19      126.31      133.17      5.62 o 
  11   1  19      510.48      519.69     16.13 o 
  12   1  19        0.29        1.60      2.52 o 
  13   1  19      240.15      249.82      9.68 o 
  14   1  19       41.14       43.78      4.37 o 
  15   1  19       47.22       47.52      4.93 o 
  16   1  19       92.03       92.85      6.13 o 
  17   1  19       31.66       31.92      5.33 o 
  18   1  19       83.31       93.40     10.12 o 
  19   1  19       29.49       23.53     18.66 o 
   1   2  19      302.91      280.12      4.44 o 
   2   2  19      199.01      187.87      3.86 o 
   3   2  19      479.92      468.16      7.09 o 
   4   2  19     1463.64     1570.61     14.17 o 
   5   2  19       70.11       77.39      3.33 o 
   6   2  19       50.43       33.84      2.52 o 
   7   2  19       84.14       64.00      3.36 o 
   8   2  19      109.49       89.89      4.02 o 
   9   2  19       85.83      106.62      4.86 o 
  10   2  19      174.90      186.89      6.62 o 
  11   2  19       15.78       13.30      2.87 o 
  12   2  19      207.75      220.41     12.80 o 
  13   2  19      233.16      226.72      9.02 o 
  14   2  19      154.76      144.15      8.91 o 
  15   2  19       69.22       69.36      6.74 o 
  16   2  19       34.64       38.30      6.61 o 
  17   2  19       62.65       70.14     10.26 o 
  18   2  19        1.44        8.60      6.92 o 
   1   3  19       95.36       86.41      3.98 o 
   2   3  19      622.25      678.49      9.33 o 
   3   3  19      966.25      947.62     11.30 o 
   4   3  19      788.51      730.49     11.07 o 
   5   3  19      206.01      207.88      6.00 o 
   6   3  19      191.73      195.02      5.95 o 
   7   3  19      138.79      137.46      5.93 o 
   8   3  19      131.37      136.20      6.00 o 
   9   3  19       24.20       30.03      3.22 o 
  10   3  19      176.81      179.54      7.10 o 
  11   3  19       23.72       22.85      3.34 o 
  12   3  19       15.61       17.75      3.27 o 
  13   3  19        8.41        3.06      2.80 o 
  14   3  19      147.63      155.86      9.41 o 
  15   3  19       12.23        9.00      4.22 o 
  16   3  19       19.41       14.90      6.69 o 
  17   3  19       22.48       22.97      6.35 o 
   1   4  19       39.62       45.98      3.25 o 
   2   4  19        7.09        8.54      1.86 o 
   3   4  19      135.43      117.62      4.57 o 
   4   4  19      309.89      291.33      7.57 o 
   5   4  19      145.37      139.87      6.32 o 
   6   4  19       88.72       85.96      5.11 o 
   7   4  19       43.60       45.25      4.69 o 
   8   4  19       22.71       22.02      3.24 o 
   9   4  19       17.62       18.19      3.20 o 
  10   4  19      107.21      128.35      6.82 o 
  11   4  19       28.59       27.80      3.55 o 
  12   4  19       80.50       89.36      6.12 o 
  13   4  19      111.82      119.26      6.96 o 
  14   4  19       42.54       37.14      6.78 o 
  15   4  19      174.54      224.52     14.30 o 
   1   5  19       59.88       63.24      4.56 o 
   2   5  19      144.37      148.35      8.83 o 
   3   5  19      120.58      115.12      7.20 o 
   4   5  19        9.62        7.10      2.32 o 
   5   5  19       25.04       21.38      3.08 o 
   6   5  19       82.64       91.92      5.96 o 
   7   5  19        3.56        3.15      2.39 o 
   8   5  19       46.01       48.93      5.35 o 
   9   5  19       47.76       40.44      4.35 o 
  10   5  19      252.83      293.89     10.62 o 
  11   5  19      309.42      349.43     10.32 o 
  12   5  19      133.88      147.20      8.79 o 
  13   5  19        5.65        6.59      5.23 o 
   1   6  19       49.30       40.58      4.94 o 
   2   6  19       22.79       19.17      2.88 o 
   3   6  19       11.39        8.24      2.72 o 
   4   6  19       24.70       20.40      3.39 o 
   5   6  19      180.58      174.64      7.66 o 
   6   6  19       23.87       19.52      5.12 o 
   7   6  19       19.31       23.03      3.84 o 
   8   6  19       31.69       24.26      4.34 o 
   9   6  19       92.78       93.64      9.39 o 
   0   0  20      418.19      476.39      8.66 o 
   2   0  20     1265.97     1271.06     12.72 o 
   4   0  20       47.77       54.88      2.98 o 
   6   0  20      377.62      371.92      8.42 o 
   8   0  20      999.08     1014.36     18.88 o 
  10   0  20      483.36      481.12     14.42 o 
  12   0  20      320.45      282.13     11.58 o 
  14   0  20       77.35       73.09      7.81 o 
  16   0  20      106.20      122.21      9.44 o 
  18   0  20      220.76      250.09     24.28 o 
   0   1  20       41.41       46.51      2.86 o 
   1   1  20      375.34      403.44      4.77 o 
   2   1  20       88.50       98.61      2.88 o 
   3   1  20       13.50       16.80      1.47 o 
   4   1  20       63.90       63.19      2.62 o 
   5   1  20      129.05      133.82      3.72 o 
   6   1  20      648.20      637.84      7.22 o 
   7   1  20      425.86      431.72      6.10 o 
   8   1  20       83.57       76.85      3.50 o 
   9   1  20      172.58      163.15      5.67 o 
  10   1  20        6.59        5.57      2.04 o 
  11   1  20       28.53       22.22      3.54 o 
  12   1  20      301.96      312.97     13.32 o 
  13   1  20      315.85      334.94     10.69 o 
  14   1  20       76.08       85.15      5.77 o 
  15   1  20      123.85      130.02      7.02 o 
  16   1  20       46.55       51.17      5.91 o 
  17   1  20        9.85       10.13      4.32 o 
  18   1  20       43.17       41.78      6.61 o 
   0   2  20      740.47      674.09     10.56 o 
   1   2  20     1108.03     1082.62      9.56 o 
   2   2  20     1108.49     1094.86      9.91 o 
   3   2  20      342.84      357.10      6.34 o 
   4   2  20      433.06      410.88      7.04 o 
   5   2  20       94.38       91.35      3.70 o 
   6   2  20      237.46      216.03      5.08 o 
   7   2  20      197.34      176.50      4.95 o 
   8   2  20       11.10       10.69      2.02 o 
   9   2  20      448.74      420.98     10.50 o 
  10   2  20      408.91      395.37      9.76 o 
  11   2  20      111.90      111.03      8.28 o 
  12   2  20       51.26       53.33      4.87 o 
  13   2  20       51.54       51.43      5.03 o 
  14   2  20       49.46       45.56      5.64 o 
  15   2  20       12.96       15.49      5.10 o 
  16   2  20       14.09        5.96      5.04 o 
  17   2  20       37.53       27.22      6.63 o 
  18   2  20       84.97      101.75     21.30 o 
   0   3  20      122.86      158.26      6.73 o 
   1   3  20      598.95      600.29      9.13 o 
   2   3  20      276.43      290.92      5.76 o 
   3   3  20      505.81      525.66      7.92 o 
   4   3  20       78.00       85.98      4.55 o 
   5   3  20      162.08      151.74      5.89 o 
   6   3  20      319.96      313.82      8.56 o 
   7   3  20        2.01        4.07      1.96 o 
   8   3  20       18.51       14.36      2.37 o 
   9   3  20       46.95       39.12      3.89 o 
  10   3  20       36.15       34.52      3.53 o 
  11   3  20      107.08      106.55      6.15 o 
  12   3  20        7.59        6.99      2.86 o 
  13   3  20      123.66      141.46      8.84 o 
  14   3  20       49.41       45.10      5.59 o 
  15   3  20        5.94        4.70      3.73 o 
  16   3  20       26.13       29.77      7.68 o 
  17   3  20        3.30       -3.94      6.03 o 
   0   4  20       21.16       15.44      3.38 o 
   1   4  20       58.58       58.70      3.90 o 
   2   4  20       17.44       15.12      2.55 o 
   3   4  20       38.04       31.11      3.02 o 
   4   4  20      101.97      113.48      5.74 o 
   5   4  20      102.39      102.61      5.58 o 
   6   4  20      109.45      124.19      6.17 o 
   7   4  20       54.20       55.79      4.48 o 
   8   4  20        2.39        5.72      2.42 o 
   9   4  20       55.85       61.13      4.87 o 
  10   4  20       47.78       51.92      4.70 o 
  11   4  20       56.53       57.54      4.96 o 
  12   4  20      168.75      159.33      8.15 o 
  13   4  20       57.62       54.70      5.52 o 
  14   4  20       53.23       58.76      6.31 o 
  15   4  20       21.41       21.83     10.18 o 
   0   5  20      534.33      545.68     15.92 o 
   1   5  20        0.78       -0.65      1.99 o 
   2   5  20       82.55       87.10      5.07 o 
   3   5  20      110.85      107.98      5.66 o 
   4   5  20      165.08      183.58      6.87 o 
   5   5  20        2.26        1.38      3.77 o 
   6   5  20       37.81       41.02      5.52 o 
   7   5  20        2.44        6.24      2.73 o 
   8   5  20       23.00       28.72      3.79 o 
   9   5  20      135.29      159.96      7.71 o 
  10   5  20      192.34      220.29      9.07 o 
  11   5  20       49.40       52.84      5.23 o 
  12   5  20       87.49       84.20      7.72 o 
  13   5  20       14.17       18.97     10.70 o 
   0   6  20      210.67      217.63     12.30 o 
   1   6  20       44.02       44.14      4.24 o 
   2   6  20       17.95       13.11      2.64 o 
   3   6  20       20.91       14.71      3.50 o 
   4   6  20        1.75       -0.17      2.47 o 
   5   6  20       30.67       22.19      3.76 o 
   6   6  20      110.78      107.98      7.03 o 
   7   6  20       24.54       22.04      7.79 o 
   8   6  20      138.09      132.32      8.39 o 
   2   0  21      125.23      133.53      4.18 o 
   4   0  21      116.87      121.74      4.64 o 
   6   0  21       25.53       22.40      3.42 o 
   8   0  21       23.12       27.31      4.74 o 
  10   0  21      920.33      909.85     20.53 o 
  12   0  21       99.63      110.81      8.75 o 
  14   0  21      118.70      113.27      9.25 o 
  16   0  21       10.99        9.29      6.94 o 
  18   0  21      147.64      216.89     22.97 o 
   1   1  21      959.58      966.06      8.68 o 
   2   1  21       61.63       59.01      2.39 o 
   3   1  21       84.41       81.86      3.42 o 
   4   1  21       47.38       46.54      2.38 o 
   5   1  21      195.30      211.19      4.32 o 
   6   1  21      320.45      325.04      5.28 o 
   7   1  21      190.60      174.94      4.34 o 
   8   1  21        7.42        9.30      1.94 o 
   9   1  21      579.56      582.74     11.69 o 
  10   1  21      184.42      191.10      6.07 o 
  11   1  21       80.20       70.94      5.15 o 
  12   1  21      194.16      204.37     11.07 o 
  13   1  21      195.11      201.24      9.07 o 
  14   1  21       47.31       50.02      6.07 o 
  15   1  21       89.34      114.51      6.59 o 
  16   1  21      330.96      352.58     11.87 o 
  17   1  21       30.99       24.36      5.11 o 
  18   1  21        5.86        6.72      5.54 o 
   1   2  21      421.21      427.95      6.03 o 
   2   2  21     1725.51     1725.42     14.44 o 
   3   2  21      400.74      393.15      6.57 o 
   4   2  21      978.48      995.55     13.44 o 
   5   2  21       86.58       72.06      4.26 o 
   6   2  21      636.38      595.52      8.95 o 
   7   2  21      110.05       92.16      4.28 o 
   8   2  21      409.89      379.07      7.39 o 
   9   2  21       75.91       73.64      4.06 o 
  10   2  21      103.05       92.42      5.49 o 
  11   2  21      102.93       98.73      6.73 o 
  12   2  21      277.99      291.65      9.67 o 
  13   2  21        9.17       10.03      4.27 o 
  14   2  21        3.93       -2.96      4.11 o 
  15   2  21       92.28       91.31      8.89 o 
  16   2  21       45.46       37.27      6.54 o 
  17   2  21       44.69       40.30     17.46 o 
   1   3  21       38.31       32.32      2.65 o 
   2   3  21      443.96      447.62      7.65 o 
   3   3  21      177.33      173.77      5.09 o 
   4   3  21      225.08      244.82      6.56 o 
   5   3  21       96.46       92.37      7.27 o 
   6   3  21      427.96      426.65      8.93 o 
   7   3  21      142.39      132.93      6.31 o 
   8   3  21       48.27       40.48      3.35 o 
   9   3  21       27.00       26.90      3.28 o 
  10   3  21      108.43      119.38      6.08 o 
  11   3  21      170.45      159.93      7.14 o 
  12   3  21       13.27        4.74      2.89 o 
  13   3  21       42.50       30.29      6.32 o 
  14   3  21       14.77       12.54      4.21 o 
  15   3  21       26.00       18.67      6.17 o 
  16   3  21       87.89       82.06      9.21 o 
   1   4  21       13.68       16.24      2.77 o 
   2   4  21       44.56       41.79      3.36 o 
   3   4  21       33.51       34.85      3.19 o 
   4   4  21      231.96      233.39      7.18 o 
   5   4  21       91.84       92.70      5.39 o 
   6   4  21       51.36       54.35      4.36 o 
   7   4  21       30.83       25.84      3.43 o 
   8   4  21        6.51        6.01      2.99 o 
   9   4  21       46.22       43.42      4.29 o 
  10   4  21      380.14      396.70     10.46 o 
  11   4  21       18.67       17.12      3.66 o 
  12   4  21       18.77       14.48      3.67 o 
  13   4  21      234.14      265.19     10.74 o 
  14   4  21       40.96       50.54      6.88 o 
  15   4  21       72.81       63.21     10.56 o 
   1   5  21       10.09       13.55      2.90 o 
   2   5  21        0.95        5.06      2.11 o 
   3   5  21       27.76       32.39      3.76 o 
   4   5  21       52.82       57.61      4.76 o 
   5   5  21       18.39       22.27      4.65 o 
   6   5  21        0.34        1.49      2.29 o 
   7   5  21       43.72       52.70      4.62 o 
   8   5  21      853.96      977.08     17.43 o 
   9   5  21      109.74      124.34      8.16 o 
  10   5  21      179.88      211.49      9.04 o 
  11   5  21       24.26       30.30      4.76 o 
  12   5  21       31.74       36.74      5.98 o 
   1   6  21      283.46      313.26      8.38 o 
   2   6  21       15.79       12.35      2.73 o 
   3   6  21        7.69        3.83      2.84 o 
   4   6  21       20.05       17.66      3.47 o 
   5   6  21       39.94       30.60      4.32 o 
   6   6  21      259.84      271.17     10.16 o 
   7   6  21       15.44        8.88      3.89 o 
   8   6  21        2.45       -2.02      7.65 o 
   0   0  22      469.36      476.79     11.36 o 
   2   0  22      698.47      727.82     11.01 o 
   4   0  22      241.31      218.51      6.87 o 
   6   0  22      371.03      346.41     10.12 o 
   8   0  22      486.78      421.91     48.31 o 
  10   0  22      640.69      679.23     18.74 o 
  12   0  22       78.17       92.90      8.29 o 
  14   0  22       97.23      111.85      9.26 o 
  16   0  22       73.78       85.22     12.36 o 
  18   0  22        7.61       15.80      9.31 o 
   0   1  22      182.68      190.17      5.04 o 
   1   1  22       43.99       42.45      2.12 o 
   2   1  22      165.17      160.24      3.69 o 
   3   1  22       55.17       55.74      2.56 o 
   4   1  22       23.74       25.28      1.93 o 
   5   1  22       26.74       31.49      2.18 o 
   6   1  22      346.75      368.05      5.89 o 
   7   1  22      475.12      455.66      6.99 o 
   8   1  22      247.40      250.21      6.13 o 
   9   1  22       23.81       21.83      2.84 o 
  10   1  22      143.86      122.29      5.35 o 
  11   1  22      460.44      455.07     11.97 o 
  12   1  22       23.35       14.25      3.85 o 
  13   1  22       52.81       49.17      5.39 o 
  14   1  22      260.52      241.66      8.57 o 
  15   1  22      112.16      129.03      8.44 o 
  16   1  22       20.45       17.72      4.73 o 
  17   1  22       17.82       26.48      5.66 o 
  18   1  22      100.66      101.53     15.71 o 
   0   2  22     2841.79     2721.02     29.40 o 
   1   2  22       13.52       12.19      1.61 o 
   2   2  22      187.69      180.54      4.35 o 
   3   2  22      327.51      308.30      5.96 o 
   4   2  22      179.42      195.74      5.69 o 
   5   2  22      233.05      200.98      5.49 o 
   6   2  22       78.45       68.80      3.79 o 
   7   2  22      141.24      147.86      5.40 o 
   8   2  22      162.08      135.63      5.36 o 
   9   2  22       39.58       28.85      3.21 o 
  10   2  22       40.57       36.84      3.99 o 
  11   2  22       75.92       72.89      6.45 o 
  12   2  22       95.57       80.81      6.13 o 
  13   2  22       50.90       40.25      5.57 o 
  14   2  22        5.33        5.37      4.61 o 
  15   2  22        7.44        9.57      5.24 o 
  16   2  22       11.51        9.72      6.52 o 
  17   2  22       24.26       28.60      9.37 o 
   0   3  22      239.10      234.24      8.91 o 
   1   3  22       82.23       82.23      4.24 o 
   2   3  22       41.95       45.18      3.04 o 
   3   3  22       40.24       35.65      3.00 o 
   4   3  22      143.83      179.24      6.24 o 
   5   3  22       44.52       44.08      5.53 o 
   6   3  22      119.20      120.70      6.40 o 
   7   3  22        1.24       -0.02      1.79 o 
   8   3  22       41.63       39.73      3.38 o 
   9   3  22        6.35        6.60      2.47 o 
  10   3  22       26.75       26.58      3.39 o 
  11   3  22      133.59      157.31      8.32 o 
  12   3  22       16.74       15.81      4.68 o 
  13   3  22       48.33       53.30      9.20 o 
  14   3  22        2.71        1.18      3.56 o 
  15   3  22       16.83       16.08      5.94 o 
  16   3  22       15.26       -5.69      5.70 o 
   0   4  22        2.70        1.04      2.64 o 
   1   4  22      198.91      198.39      7.10 o 
   2   4  22       15.59       19.37      2.76 o 
   3   4  22      141.71      143.59      6.04 o 
   4   4  22      164.77      174.87      7.12 o 
   5   4  22       61.20       62.94      4.65 o 
   6   4  22       60.97       61.89      4.72 o 
   7   4  22       95.86       92.85      5.75 o 
   8   4  22       50.79       50.62      6.18 o 
   9   4  22      128.06      125.78      6.90 o 
  10   4  22       47.16       53.95      5.30 o 
  11   4  22      155.52      179.83      8.56 o 
  12   4  22      202.54      206.96     10.99 o 
  13   4  22       23.58       11.41      3.95 o 
  14   4  22       28.94       24.08      6.84 o 
   0   5  22      458.32      475.66     15.56 o 
   1   5  22       36.55       30.79      4.30 o 
   2   5  22        6.53        6.09      2.26 o 
   3   5  22       71.63       82.40      5.60 o 
   4   5  22       55.57       48.71      4.52 o 
   5   5  22       91.83       93.35      5.78 o 
   6   5  22        4.78        6.86      3.04 o 
   7   5  22       37.25       36.05      4.10 o 
   8   5  22      355.60      404.45     11.39 o 
   9   5  22       79.53       78.46      5.95 o 
  10   5  22       23.11       23.41      4.21 o 
  11   5  22       49.23       53.98      6.66 o 
  12   5  22       57.42       58.86     21.82 o 
   0   6  22        0.33        0.75      3.38 o 
   1   6  22       13.06       10.63      2.80 o 
   2   6  22       96.14       94.83      5.56 o 
   3   6  22       14.19       12.85      3.49 o 
   4   6  22       15.55       11.54      3.78 o 
   5   6  22       39.20       43.31      5.35 o 
   6   6  22      132.55      137.25      8.73 o 
   7   6  22      168.10      177.76      9.86 o 
   2   0  23      318.11      340.75      7.38 o 
   4   0  23       53.60       47.01      3.98 o 
   6   0  23        2.09        2.57      2.94 o 
   8   0  23      318.56      295.90     18.85 o 
  10   0  23      236.04      218.25     10.59 o 
  12   0  23        2.40        3.01      3.81 o 
  14   0  23        6.64        2.17      5.80 o 
  16   0  23      215.65      229.22     37.69 o 
  18   0  23       91.45      125.59     18.02 o 
   1   1  23       72.50       77.06      2.82 o 
   2   1  23      483.40      480.34      6.17 o 
   3   1  23       24.63       21.97      2.08 o 
   4   1  23      227.23      214.61      4.52 o 
   5   1  23      108.52      110.36      3.86 o 
   6   1  23      248.27      246.38      5.34 o 
   7   1  23      632.88      650.95      9.39 o 
   8   1  23      148.32      142.58      5.64 o 
   9   1  23        8.67        8.15      2.29 o 
  10   1  23       73.12       62.97      5.34 o 
  11   1  23       99.38       90.86      7.78 o 
  12   1  23      459.95      457.45     12.38 o 
  13   1  23        8.64        3.93      3.35 o 
  14   1  23      145.01      138.19      7.16 o 
  15   1  23      478.39      526.81     14.05 o 
  16   1  23       67.99       69.55      7.67 o 
  17   1  23       35.81       48.81      6.95 o 
   1   2  23      321.47      296.27      5.21 o 
   2   2  23       65.69       58.73      2.94 o 
   3   2  23      397.03      403.83      7.05 o 
   4   2  23     2771.78     2639.36     34.29 o 
   5   2  23      397.47      355.27      9.92 o 
   6   2  23        3.46        4.80      1.81 o 
   7   2  23      162.41      169.13      5.78 o 
   8   2  23       42.17       35.94      3.32 o 
   9   2  23       73.44       64.03      4.81 o 
  10   2  23       70.48       63.98      5.35 o 
  11   2  23       68.96       57.55      7.73 o 
  12   2  23      101.43       92.71      9.81 o 
  13   2  23      124.99      112.63      8.19 o 
  14   2  23        8.85        3.87      4.65 o 
  15   2  23       11.85        9.82      5.14 o 
  16   2  23       48.79       39.34      8.28 o 
  17   2  23      188.71      226.20     50.82 o 
   1   3  23      142.25      134.52      5.38 o 
   2   3  23       14.13        9.37      1.92 o 
   3   3  23       65.12       58.89      3.82 o 
   4   3  23       97.02      101.83      4.92 o 
   5   3  23      209.70      196.13      7.42 o 
   6   3  23      139.55      134.29      7.80 o 
   7   3  23       27.64       26.14      3.05 o 
   8   3  23       42.32       41.60      3.82 o 
   9   3  23      103.50      105.22      5.74 o 
  10   3  23       10.19        7.13      2.75 o 
  11   3  23      187.15      176.21     12.73 o 
  12   3  23       29.33       39.51      5.46 o 
  13   3  23       13.15       10.03      3.97 o 
  14   3  23       86.99       88.50     11.24 o 
  15   3  23       46.16       58.58     15.67 o 
  16   3  23       12.26       12.25      7.22 o 
   1   4  23      618.89      635.55     12.62 o 
   2   4  23       26.67       20.59      2.98 o 
   3   4  23       47.98       52.32      4.28 o 
   4   4  23      170.87      179.47      7.57 o 
   5   4  23       73.50       88.00      5.51 o 
   6   4  23       37.87       36.01      3.88 o 
   7   4  23       12.36       10.84      2.91 o 
   8   4  23        7.98       13.02      3.04 o 
   9   4  23       57.80       62.37      5.19 o 
  10   4  23      370.07      378.61     10.57 o 
  11   4  23       84.48       93.13      6.58 o 
  12   4  23       48.41       49.52      7.09 o 
  13   4  23        5.12        3.61      4.22 o 
  14   4  23       44.58       46.89      7.63 o 
   1   5  23       13.28       10.33      2.82 o 
   2   5  23       12.91       10.61      2.60 o 
   3   5  23        4.75        6.04      2.64 o 
   4   5  23        4.76        3.87      2.47 o 
   5   5  23       23.64       22.43      5.07 o 
   6   5  23      165.16      179.43      8.03 o 
   7   5  23       12.85       12.13      3.40 o 
   8   5  23      401.60      457.65     13.14 o 
   9   5  23        6.05       11.19      3.35 o 
  10   5  23       62.07       71.69      8.30 o 
  11   5  23       31.13       27.84      5.56 o 
   1   6  23       48.22       37.55      4.48 o 
   2   6  23        8.21        3.54      3.25 o 
   3   6  23       24.00       13.02      3.99 o 
   4   6  23       41.86       35.36      6.62 o 
   5   6  23       34.67       33.21      5.21 o 
   6   6  23       93.81       83.52      7.24 o 
   0   0  24     3216.81     3201.32     83.74 o 
   2   0  24      222.06      224.02      7.18 o 
   4   0  24       16.00       16.51      3.38 o 
   6   0  24      428.55      453.92     13.75 o 
   8   0  24      510.98      480.40     20.72 o 
  10   0  24        0.25        1.54      4.21 o 
  12   0  24       54.24       43.93     10.69 o 
  14   0  24      108.49      129.31     10.00 o 
  16   0  24      161.96      163.50     16.21 o 
   0   1  24       66.72       77.73      4.04 o 
   1   1  24       69.19       63.95      2.79 o 
   2   1  24      517.65      511.56      6.58 o 
   3   1  24       39.87       48.76      2.72 o 
   4   1  24      212.72      221.95      4.90 o 
   5   1  24       75.23       85.20      3.79 o 
   6   1  24        9.42        8.97      1.79 o 
   7   1  24       95.06       97.77      4.91 o 
   8   1  24       85.07       85.62      4.69 o 
   9   1  24      293.52      301.91      7.51 o 
  10   1  24      109.63      109.53     10.04 o 
  11   1  24      129.55      136.65      7.99 o 
  12   1  24      134.07      136.34      8.22 o 
  13   1  24      104.10       92.61      7.40 o 
  14   1  24       46.12       49.57      5.74 o 
  15   1  24      125.43      134.82      8.66 o 
  16   1  24       53.93       69.93     10.02 o 
  17   1  24      118.43      146.69     13.38 o 
   0   2  24       42.77       47.43      5.87 o 
   1   2  24       56.09       51.92      2.83 o 
   2   2  24       32.79       26.95      2.33 o 
   3   2  24      208.21      194.78      5.16 o 
   4   2  24       45.50       52.98      3.41 o 
   5   2  24       12.27       12.20      2.19 o 
   6   2  24      113.37      103.34      4.72 o 
   7   2  24       42.36       40.76      3.22 o 
   8   2  24       53.50       46.82      4.22 o 
   9   2  24       36.05       37.30      4.35 o 
  10   2  24       36.73       32.09      5.65 o 
  11   2  24       95.34       99.24      7.40 o 
  12   2  24      248.60      255.53     16.85 o 
  13   2  24       60.10       56.05      7.87 o 
  14   2  24       83.00       87.52      8.84 o 
  15   2  24       21.09       22.23      6.52 o 
  16   2  24       26.22       22.80      7.58 o 
   0   3  24       30.71       32.61      4.54 o 
   1   3  24        7.33        4.23      1.85 o 
   2   3  24      294.14      290.86      6.60 o 
   3   3  24        6.49        8.74      2.16 o 
   4   3  24      151.18      154.95      6.13 o 
   5   3  24       33.51       33.25      3.75 o 
   6   3  24      155.33      154.23      6.64 o 
   7   3  24       23.35       20.73      2.84 o 
   8   3  24       11.60       12.44      2.73 o 
   9   3  24       17.73       17.44      3.08 o 
  10   3  24       30.90       32.94      4.62 o 
  11   3  24       73.05       79.58      6.53 o 
  12   3  24      119.37      123.95      8.67 o 
  13   3  24        1.70       -0.74      3.32 o 
  14   3  24       12.91        7.27      5.02 o 
  15   3  24       25.17       38.57      7.35 o 
   0   4  24      194.67      199.66     11.17 o 
   1   4  24      167.08      164.84      8.09 o 
   2   4  24      386.54      375.07      9.04 o 
   3   4  24      144.83      139.92      7.17 o 
   4   4  24       98.64      115.95      6.99 o 
   5   4  24      154.65      157.85      8.26 o 
   6   4  24      231.16      237.68      8.12 o 
   7   4  24      270.64      273.45      9.62 o 
   8   4  24      118.81      120.01      6.87 o 
   9   4  24       10.30       15.86      4.08 o 
  10   4  24      150.91      157.83     11.21 o 
  11   4  24       32.76       42.33      7.35 o 
  12   4  24       21.55        9.72      3.93 o 
  13   4  24      192.21      226.30     22.61 o 
  14   4  24       42.79       47.17     13.72 o 
   0   5  24      178.88      192.44     11.82 o 
   1   5  24       73.80       64.40      5.48 o 
   2   5  24       43.48       38.18      3.80 o 
   3   5  24       34.22       35.59      4.17 o 
   4   5  24       11.34        8.93      3.77 o 
   5   5  24       60.04       65.84      5.61 o 
   6   5  24      126.36      122.73      6.88 o 
   7   5  24       15.34       14.70      3.38 o 
   8   5  24       19.38       18.82      3.91 o 
   9   5  24      147.72      152.46      8.56 o 
  10   5  24       15.05       17.33      5.07 o 
  11   5  24       45.05       35.54      9.11 o 
   0   6  24       64.42       57.02     12.20 o 
   1   6  24       56.23       57.60      5.36 o 
   2   6  24        5.08        4.45      3.64 o 
   3   6  24        9.11       12.67      4.14 o 
   4   6  24        1.65        2.32      3.60 o 
   5   6  24       30.32       36.31      7.83 o 
   2   0  25      306.25      316.03      9.64 o 
   4   0  25       39.31       35.74      4.32 o 
   6   0  25     1210.83     1262.09     24.71 o 
   8   0  25      355.52      364.39     12.93 o 
  10   0  25       98.03      108.99     11.42 o 
  12   0  25       72.73       72.62     16.96 o 
  14   0  25      139.71      170.13     15.93 o 
  16   0  25      300.59      331.81     23.55 o 
   1   1  25      488.80      472.57      6.15 o 
   2   1  25      202.92      205.31      4.31 o 
   3   1  25      155.11      152.23      4.45 o 
   4   1  25       36.82       29.11      3.38 o 
   5   1  25      187.92      172.12      4.95 o 
   6   1  25        8.44        3.91      2.11 o 
   7   1  25      126.46      127.04      5.98 o 
   8   1  25     2125.91     2127.18     22.49 o 
   9   1  25       51.97       38.50      3.87 o 
  10   1  25       54.39       42.54      4.97 o 
  11   1  25       72.41       61.12      6.02 o 
  12   1  25      148.12      144.37      8.50 o 
  13   1  25       77.63       80.90      6.87 o 
  14   1  25       29.85       31.29      5.49 o 
  15   1  25       98.82      111.61      8.08 o 
  16   1  25      110.43      124.00      9.68 o 
  17   1  25        2.46        4.48      6.15 o 
   1   2  25      102.17       99.89      3.88 o 
   2   2  25       65.72       63.11      3.50 o 
   3   2  25      131.39      104.81      4.40 o 
   4   2  25      333.27      311.97      6.80 o 
   5   2  25       94.32       82.18      4.44 o 
   6   2  25        1.46        6.09      2.00 o 
   7   2  25       54.03       54.88      5.30 o 
   8   2  25      139.75      148.84      7.17 o 
   9   2  25       48.51       44.04      4.66 o 
  10   2  25       13.00       16.45      4.19 o 
  11   2  25      250.41      264.25     10.99 o 
  12   2  25       82.68       75.39     11.11 o 
  13   2  25      112.85      114.18      9.65 o 
  14   2  25      127.30      127.46     10.46 o 
  15   2  25        4.47       -2.39      5.45 o 
  16   2  25       23.45       21.00      7.36 o 
   1   3  25       23.56       19.23      2.58 o 
   2   3  25      197.57      196.98      6.16 o 
   3   3  25       17.38       18.08      2.84 o 
   4   3  25      501.49      499.37      9.60 o 
   5   3  25        1.16        1.00      2.02 o 
   6   3  25      123.53      126.62      6.49 o 
   7   3  25        6.40        4.19      2.31 o 
   8   3  25       11.34        8.30      2.63 o 
   9   3  25       73.58       65.92      5.23 o 
  10   3  25       33.94       31.74      4.57 o 
  11   3  25       14.10       15.37      4.24 o 
  12   3  25       89.85      109.65      8.37 o 
  13   3  25       61.82       62.45      7.87 o 
  14   3  25       80.55       58.64      8.15 o 
  15   3  25       75.51       55.02     10.17 o 
   1   4  25       14.55       10.25      2.87 o 
   2   4  25      302.33      297.49      8.26 o 
   3   4  25      567.01      569.52     12.59 o 
   4   4  25      256.22      252.96      8.03 o 
   5   4  25       30.76       27.03      3.86 o 
   6   4  25      234.57      258.00      8.69 o 
   7   4  25      208.54      210.19      8.87 o 
   8   4  25       22.06       21.37      3.73 o 
   9   4  25       10.24        7.90      3.16 o 
  10   4  25      293.50      324.97     11.81 o 
  11   4  25      137.51      139.45      9.76 o 
  12   4  25      140.26      153.50     11.03 o 
  13   4  25        2.29        1.99      4.99 o 
   1   5  25       10.55       10.53      3.84 o 
   2   5  25       39.33       37.67      3.98 o 
   3   5  25        4.46        1.02      2.55 o 
   4   5  25       75.71       65.16      5.44 o 
   5   5  25       39.10       31.90      4.27 o 
   6   5  25       27.30       24.61      4.06 o 
   7   5  25       20.19       20.04      3.74 o 
   8   5  25       16.28       16.94      4.05 o 
   9   5  25       34.97       28.84      5.53 o 
  10   5  25       50.24       48.45      7.85 o 
   1   6  25       60.46       62.49      5.52 o 
   2   6  25       47.05       51.21      5.80 o 
   3   6  25       33.17       32.95      5.31 o 
   4   6  25       27.93       16.51      9.66 o 
   0   0  26     1103.08     1181.52     28.52 o 
   2   0  26       47.63       53.86      5.12 o 
   4   0  26       23.16       18.73      4.19 o 
   6   0  26     1218.59     1261.11     24.92 o 
   8   0  26       69.72       72.06      7.39 o 
  10   0  26       11.24        9.99      4.35 o 
  12   0  26       18.90       20.97      5.27 o 
  14   0  26      212.50      262.66     12.61 o 
  16   0  26       36.76       36.32     11.38 o 
   0   1  26       15.87       13.38      2.79 o 
   1   1  26      812.81      812.08      9.33 o 
   2   1  26     1418.43     1392.18     13.49 o 
   3   1  26        1.37        1.43      1.63 o 
   4   1  26       26.77       21.59      2.69 o 
   5   1  26       24.74       20.51      2.62 o 
   6   1  26       39.88       32.10      3.27 o 
   7   1  26      389.96      382.78     11.77 o 
   8   1  26      144.43      148.45      8.01 o 
   9   1  26      108.89       93.34      6.61 o 
  10   1  26      268.06      273.07     11.39 o 
  11   1  26      251.42      236.49     13.10 o 
  12   1  26       66.83       88.91      7.08 o 
  13   1  26        1.60        1.21      3.50 o 
  14   1  26       24.13       21.85      4.80 o 
  15   1  26       44.32       65.15     18.45 o 
  16   1  26       17.17       15.90      6.47 o 
   0   2  26      686.20      690.75     12.93 o 
   1   2  26       21.25       19.00      2.23 o 
   2   2  26       40.60       37.62      2.93 o 
   3   2  26       22.88       14.66      2.22 o 
   4   2  26       31.60       27.58      2.77 o 
   5   2  26      108.65      114.57      5.06 o 
   6   2  26      114.04      121.83      5.87 o 
   7   2  26      317.69      299.02      9.35 o 
   8   2  26       75.62       68.08      5.08 o 
   9   2  26       18.41       21.32      4.33 o 
  10   2  26       42.66       49.36      5.80 o 
  11   2  26       49.02       52.52      5.92 o 
  12   2  26      235.88      248.13     12.37 o 
  13   2  26      298.67      261.02     25.37 o 
  14   2  26       33.77       29.98      6.37 o 
  15   2  26       41.12       32.57      8.11 o 
  16   2  26        1.88       11.88      6.85 o 
   0   3  26      114.31      101.38      8.12 o 
   1   3  26       23.74       22.25      2.78 o 
   2   3  26      181.99      195.80      7.44 o 
   3   3  26      131.20      138.44      6.31 o 
   4   3  26      218.53      234.00      7.34 o 
   5   3  26       79.98       70.40      4.74 o 
   6   3  26      257.90      265.94      7.78 o 
   7   3  26       75.05       72.48      5.01 o 
   8   3  26       21.56       24.79      3.43 o 
   9   3  26       56.29       56.19      5.39 o 
  10   3  26       25.84       21.09      4.01 o 
  11   3  26       83.77       89.63      7.58 o 
  12   3  26      174.35      189.47     17.33 o 
  13   3  26       19.16       19.51      6.99 o 
  14   3  26      145.03      139.02     11.62 o 
   0   4  26      133.45      148.62     11.04 o 
   1   4  26      152.22      158.09      7.13 o 
   2   4  26       37.06       32.47      3.73 o 
   3   4  26      151.01      145.24      7.48 o 
   4   4  26      196.43      210.05     11.53 o 
   5   4  26       88.65       79.08      5.61 o 
   6   4  26       56.28       46.79      6.03 o 
   7   4  26       29.97       32.25      4.21 o 
   8   4  26        6.21       10.89      3.07 o 
   9   4  26      222.25      254.38      9.63 o 
  10   4  26       70.18       72.70      6.57 o 
  11   4  26       16.46       19.82      5.27 o 
  12   4  26      109.86      105.96     10.54 o 
  13   4  26       34.26       26.39      8.08 o 
   0   5  26       84.44       70.56      8.17 o 
   1   5  26       24.51       24.53      3.49 o 
   2   5  26        6.38       10.54      3.14 o 
   3   5  26        1.16        1.28      2.76 o 
   4   5  26       47.38       33.24      4.79 o 
   5   5  26       43.48       43.78      5.56 o 
   6   5  26        2.08       -1.49      2.73 o 
   7   5  26        9.32       11.11      4.06 o 
   8   5  26       35.82       38.47      6.02 o 
   9   5  26      127.66      137.83      9.83 o 
  10   5  26        0.88       -2.18      6.32 o 
   0   6  26       74.45       73.95     11.41 o 
   1   6  26       31.29       31.50      5.89 o 
   2   0  27       92.27      110.25      7.23 o 
   4   0  27       52.05       52.69      6.13 o 
   6   0  27      585.50      608.06     16.82 o 
   8   0  27      105.35      111.60      8.78 o 
  10   0  27        0.63       -0.93      3.55 o 
  12   0  27       28.96       33.57      6.07 o 
  14   0  27       74.73       74.82      8.06 o 
  16   0  27      267.84      299.72     23.81 o 
   1   1  27       34.31       39.62      2.83 o 
   2   1  27      656.61      649.35      9.56 o 
   3   1  27      581.97      564.31      8.95 o 
   4   1  27      339.42      333.96      7.28 o 
   5   1  27      215.21      208.67      7.10 o 
   6   1  27       30.78       25.35      3.87 o 
   7   1  27      113.37      127.45      6.08 o 
   8   1  27      309.39      319.15      8.78 o 
   9   1  27      126.69      127.53      7.71 o 
  10   1  27       62.47       68.70      6.19 o 
  11   1  27       80.96       90.53     11.21 o 
  12   1  27      168.70      184.82      9.73 o 
  13   1  27        0.58       -2.81      3.46 o 
  14   1  27       35.48       29.89      5.20 o 
  15   1  27        4.11        1.53      4.43 o 
  16   1  27       62.89       65.61     16.57 o 
   1   2  27       24.73       23.34      2.40 o 
   2   2  27       35.68       38.42      2.99 o 
   3   2  27      129.52      125.41      5.03 o 
   4   2  27       23.80       18.79      2.60 o 
   5   2  27       26.26       19.91      3.08 o 
   6   2  27      135.20      126.34      6.44 o 
   7   2  27        3.76        5.16      2.57 o 
   8   2  27       40.46       27.22      4.78 o 
   9   2  27      105.75       99.25      7.91 o 
  10   2  27        9.73        5.44      3.65 o 
  11   2  27       57.91       57.66      9.22 o 
  12   2  27        9.21        5.51      4.64 o 
  13   2  27       96.92       97.90     14.13 o 
  14   2  27       89.31       75.82     21.14 o 
  15   2  27        3.35       10.42      6.42 o 
   1   3  27       19.62       17.60      2.99 o 
   2   3  27       96.34       78.36      6.16 o 
   3   3  27        4.77        4.79      2.53 o 
   4   3  27      206.37      210.77      8.40 o 
   5   3  27       16.55       17.27      3.06 o 
   6   3  27      282.09      295.73     10.27 o 
   7   3  27        1.46        1.33      2.30 o 
   8   3  27       53.80       58.41      5.17 o 
   9   3  27       74.49       84.14      6.56 o 
  10   3  27       86.46       70.94      6.86 o 
  11   3  27      193.00      216.52     11.43 o 
  12   3  27       22.12       17.49      5.57 o 
  13   3  27       85.52       81.52      9.37 o 
  14   3  27       41.00       55.83     15.49 o 
   1   4  27      172.87      187.17      7.68 o 
   2   4  27       89.59       91.37      5.98 o 
   3   4  27      152.32      170.48      8.38 o 
   4   4  27      214.28      194.10      9.09 o 
   5   4  27       49.49       47.68      4.63 o 
   6   4  27       42.31       34.76      4.28 o 
   7   4  27       88.49      106.37      6.75 o 
   8   4  27      613.58      698.54     16.07 o 
   9   4  27      198.05      207.60      9.47 o 
  10   4  27      239.12      267.20     12.37 o 
  11   4  27       59.96       52.28      7.18 o 
  12   4  27       17.80       15.84      5.86 o 
   1   5  27      131.18      133.88      9.01 o 
   2   5  27       14.45       12.97      3.48 o 
   3   5  27       56.30       38.02      4.66 o 
   4   5  27       45.50       46.98      5.14 o 
   5   5  27      118.33      109.26      7.18 o 
   6   5  27      108.14      120.34      8.18 o 
   7   5  27       67.42       56.69      6.81 o 
   8   5  27       38.36       44.57      6.29 o 
   9   5  27        1.34       -0.93      4.97 o 
   0   0  28      281.55      308.74     14.63 o 
   2   0  28      119.63      120.96      8.80 o 
   4   0  28       15.80       16.59      4.75 o 
   6   0  28      297.97      314.67     21.93 o 
   8   0  28      118.30      118.23      9.25 o 
  10   0  28       32.61       42.99     17.16 o 
  12   0  28        8.96       13.22      4.95 o 
  14   0  28       22.63       24.75     21.63 o 
  16   0  28       65.12       89.68     15.93 o 
   0   1  28       29.31       22.23      3.50 o 
   1   1  28      151.95      156.62      5.41 o 
   2   1  28      150.05      158.60      5.39 o 
   3   1  28      787.94      767.87     13.77 o 
   4   1  28       26.23       21.94      2.80 o 
   5   1  28      712.65      684.11     11.35 o 
   6   1  28       75.65       75.67      4.99 o 
   7   1  28        0.99       -0.49      2.37 o 
   8   1  28       81.02       85.56     11.79 o 
   9   1  28       58.53       50.99      5.44 o 
  10   1  28       76.86       69.16      7.18 o 
  11   1  28      255.54      236.86      9.80 o 
  12   1  28       35.36       35.16      8.82 o 
  13   1  28        4.07        2.94      3.80 o 
  14   1  28        6.02        7.61      4.60 o 
  15   1  28       27.41       22.62      8.02 o 
   0   2  28     1008.80     1001.98     16.56 o 
   1   2  28       50.82       47.31      3.17 o 
   2   2  28        7.79        5.62      1.91 o 
   3   2  28        4.85        5.05      2.16 o 
   4   2  28      117.03      122.32      5.75 o 
   5   2  28       37.72       42.31      3.97 o 
   6   2  28      492.32      528.71     11.20 o 
   7   2  28      170.12      187.87      9.91 o 
   8   2  28      236.68      240.30     10.41 o 
   9   2  28       51.20       50.95      5.90 o 
  10   2  28       76.77       69.61     10.13 o 
  11   2  28       93.83       88.47      8.61 o 
  12   2  28        4.24        1.71      4.62 o 
  13   2  28       52.59       43.57      7.61 o 
  14   2  28      268.49      272.86     18.93 o 
  15   2  28       77.97       73.99     11.14 o 
   0   3  28      308.30      314.49     13.76 o 
   1   3  28       22.47       25.09      4.37 o 
   2   3  28       97.93       96.68      6.31 o 
   3   3  28       10.66        5.69      2.69 o 
   4   3  28       17.14       14.13      2.93 o 
   5   3  28       86.99       86.85      5.39 o 
   6   3  28       89.49      100.82      5.84 o 
   7   3  28       46.03       50.23      4.86 o 
   8   3  28       42.02       33.80      4.86 o 
   9   3  28       22.31       23.64      4.26 o 
  10   3  28       50.19       50.90      6.16 o 
  11   3  28       65.84       71.43      8.42 o 
  12   3  28       64.63       93.80      9.77 o 
  13   3  28      135.55      148.32     22.35 o 
   0   4  28      129.70      131.96      8.92 o 
   1   4  28       13.42        9.75      2.92 o 
   2   4  28       62.77       56.24      5.18 o 
   3   4  28       16.30       19.49      3.70 o 
   4   4  28       30.97       32.72      4.40 o 
   5   4  28       16.69       17.07      3.69 o 
   6   4  28       32.93       29.53      5.66 o 
   7   4  28       48.92       62.90      5.48 o 
   8   4  28      201.77      227.61      9.88 o 
   9   4  28       77.89       88.51     11.39 o 
  10   4  28       72.28      108.99     13.76 o 
  11   4  28       47.11       44.70      7.94 o 
   0   5  28       54.77       50.00      6.23 o 
   1   5  28       28.05       33.12      4.10 o 
   2   5  28      104.34      107.60      9.10 o 
   3   5  28      124.51      121.34      8.05 o 
   4   5  28       73.57       66.90      6.45 o 
   5   5  28      130.47      130.03      9.15 o 
   6   5  28      231.19      225.92     12.03 o 
   7   5  28        8.95       11.62      4.46 o 
   8   5  28       13.00       14.37      5.87 o 
   2   0  29      366.67      380.07     17.86 o 
   4   0  29      340.05      328.27     12.34 o 
   6   0  29      117.74      123.24      9.32 o 
   8   0  29      208.72      201.44     13.86 o 
  10   0  29      190.23      179.29     22.83 o 
  12   0  29       58.02       49.27     11.22 o 
  14   0  29       51.81       69.32     13.95 o 
   1   1  29      223.50      213.00      6.45 o 
   2   1  29      217.91      224.07      6.79 o 
   3   1  29       25.10       23.55      3.06 o 
   4   1  29      961.53      914.97     13.47 o 
   5   1  29       70.69       69.89      4.85 o 
   6   1  29       10.36       11.89      2.95 o 
   7   1  29       69.89       70.24      5.01 o 
   8   1  29       12.73       14.35      3.95 o 
   9   1  29       50.40       44.61      6.71 o 
  10   1  29       19.34       10.15      3.80 o 
  11   1  29       71.18       75.11      6.58 o 
  12   1  29       34.07       36.37      5.69 o 
  13   1  29       12.68       13.97      4.42 o 
  14   1  29        9.04        8.91      4.64 o 
  15   1  29       45.25       38.08      8.04 o 
   1   2  29      276.74      262.59     10.98 o 
   2   2  29        0.25        1.70      2.22 o 
   3   2  29       14.80       12.32      2.75 o 
   4   2  29       19.89       19.96      3.18 o 
   5   2  29       15.02        8.42      2.88 o 
   6   2  29      526.12      544.27     14.09 o 
   7   2  29       40.19       43.81      5.43 o 
   8   2  29       47.99       45.66      5.65 o 
   9   2  29       80.45       74.39      7.48 o 
  10   2  29      122.04      123.51      9.92 o 
  11   2  29       13.90       12.92      5.20 o 
  12   2  29       84.26       73.81     16.74 o 
  13   2  29       81.23       65.26     28.99 o 
  14   2  29       88.63       79.39     26.17 o 
   1   3  29       85.91       95.30      5.86 o 
   2   3  29       87.26       82.59      5.94 o 
   3   3  29        9.81        8.10      2.77 o 
   4   3  29       40.88       38.33      3.89 o 
   5   3  29      252.28      254.33      8.15 o 
   6   3  29       25.49       25.19      4.52 o 
   7   3  29       28.47       26.58      3.98 o 
   8   3  29        7.03        5.07      3.30 o 
   9   3  29       24.15       29.25      5.04 o 
  10   3  29       52.38       46.79      6.93 o 
  11   3  29        2.05        4.22      4.80 o 
  12   3  29       27.73       27.88      6.66 o 
  13   3  29      348.76      361.96     52.39 o 
   1   4  29        5.51        9.14      2.99 o 
   2   4  29        0.04        1.53      2.61 o 
   3   4  29        2.07        4.24      2.85 o 
   4   4  29       53.57       53.01      5.33 o 
   5   4  29       28.16       28.77      4.48 o 
   6   4  29       51.09       54.89      6.43 o 
   7   4  29      201.57      219.81      9.77 o 
   8   4  29       25.32       19.29      4.36 o 
   9   4  29       72.23       75.75      9.05 o 
  10   4  29      165.53      160.61     18.14 o 
  11   4  29       41.72       32.71      7.35 o 
   1   5  29       30.57       25.16      4.39 o 
   2   5  29      103.62       95.75      8.05 o 
   3   5  29        5.21        3.73      4.09 o 
   4   5  29       46.29       28.26      7.85 o 
   5   5  29       13.41        7.85      4.54 o 
   6   5  29       60.02       56.35      6.90 o 
   7   5  29        0.50        4.32      5.49 o 
   0   0  30        2.02        7.09      4.46 o 
   2   0  30      330.00      342.52     17.62 o 
   4   0  30      248.47      241.62     18.06 o 
   6   0  30      106.50      112.65     14.59 o 
   8   0  30       19.12       13.62      4.85 o 
  10   0  30       79.31       93.31     10.27 o 
  12   0  30      105.59      113.29     13.35 o 
  14   0  30        9.73        0.00      8.35 o 
   0   1  30      154.99      146.20      8.08 o 
   1   1  30      104.74      106.44      5.42 o 
   2   1  30       11.20       14.05      2.75 o 
   3   1  30       81.87       80.95      5.17 o 
   4   1  30       20.86       18.68      3.19 o 
   5   1  30      199.89      209.49      7.38 o 
   6   1  30       96.27      113.05      6.09 o 
   7   1  30       65.46       66.10      5.94 o 
   8   1  30      174.71      180.58      9.35 o 
   9   1  30       10.51        3.59      4.31 o 
  10   1  30       10.02       15.51      4.12 o 
  11   1  30        6.40        8.65      3.88 o 
  12   1  30       65.70       65.60      6.56 o 
  13   1  30       47.26       47.77      6.71 o 
  14   1  30       32.07       18.96      6.89 o 
   0   2  30      165.78      157.55     11.25 o 
   1   2  30       21.58       21.12      3.69 o 
   2   2  30       56.99       52.40      5.68 o 
   3   2  30       14.30        9.78      3.12 o 
   4   2  30       15.71       18.81      3.42 o 
   5   2  30       39.60       48.55      5.02 o 
   6   2  30       34.11       23.01      4.52 o 
   7   2  30       34.67       28.10      6.34 o 
   8   2  30       57.38       56.26      7.27 o 
   9   2  30      136.89      125.03     10.01 o 
  10   2  30      138.90      147.10     13.27 o 
  11   2  30       10.86        8.03      4.92 o 
  12   2  30       18.02       10.03      6.68 o 
  13   2  30       45.10       41.52      8.72 o 
  14   2  30       60.85       56.92      9.97 o 
   0   3  30       33.45       27.31      4.75 o 
   1   3  30        6.72        3.28      2.31 o 
   2   3  30      138.73      134.48      9.50 o 
   3   3  30       43.01       38.62      4.27 o 
   4   3  30       23.56       21.92      3.56 o 
   5   3  30       78.90       73.40      6.08 o 
   6   3  30       14.77        9.54      3.23 o 
   7   3  30       31.99       27.50      4.37 o 
   8   3  30       87.89       77.44     11.80 o 
   9   3  30       65.23       65.05      7.93 o 
  10   3  30       18.15       15.70      5.48 o 
  11   3  30       89.02       87.69      9.98 o 
  12   3  30       45.36       38.65      9.33 o 
   0   4  30        9.88        3.82      3.63 o 
   1   4  30       15.18       13.79      2.92 o 
   2   4  30       65.14       67.51      5.76 o 
   3   4  30       16.23       10.36      4.84 o 
   4   4  30        4.51        2.25      3.10 o 
   5   4  30       37.35       40.14      4.87 o 
   6   4  30      264.45      297.13     11.92 o 
   7   4  30        0.30        0.43      3.67 o 
   8   4  30       42.39       42.34      6.01 o 
   9   4  30        9.03        0.92      4.45 o 
  10   4  30       15.71       20.59      6.50 o 
   0   5  30       77.75       77.77      8.69 o 
   1   5  30       54.16       43.84      5.49 o 
   2   5  30      188.86      183.87     10.86 o 
   3   5  30       68.29       68.89      8.21 o 
   4   5  30       18.13       16.84      5.00 o 
   5   5  30       42.23       38.94      6.36 o 
   6   5  30      180.05      190.29     16.26 o 
   2   0  31      449.86      493.71     15.24 o 
   4   0  31      489.01      516.62     16.07 o 
   6   0  31       15.07        8.57      4.25 o 
   8   0  31      258.61      269.96     12.59 o 
  10   0  31      191.33      180.44     15.27 o 
  12   0  31      104.19      118.39      9.85 o 
  14   0  31       31.21       38.66     12.20 o 
   1   1  31        1.04        4.26      2.38 o 
   2   1  31      145.26      148.05      6.26 o 
   3   1  31      227.96      223.80      6.94 o 
   4   1  31       47.23       47.13      4.30 o 
   5   1  31      311.76      317.18      9.71 o 
   6   1  31      263.11      274.70     10.02 o 
   7   1  31      148.33      167.19      8.96 o 
   8   1  31        1.88        4.74      3.48 o 
   9   1  31        9.56        4.23      4.50 o 
  10   1  31       32.95       36.56      5.13 o 
  11   1  31       31.31       33.45      6.60 o 
  12   1  31       88.40      109.67     11.95 o 
  13   1  31        4.60        6.24      5.98 o 
  14   1  31       62.51       49.93      8.64 o 
   1   2  31       26.61       28.78      4.12 o 
   2   2  31      221.38      219.34      9.51 o 
   3   2  31       10.96        6.69      3.00 o 
   4   2  31       10.77       11.17      3.66 o 
   5   2  31      250.31      250.46     10.79 o 
   6   2  31       76.42       78.99      6.95 o 
   7   2  31      259.20      261.77     26.43 o 
   8   2  31      648.36      628.58     37.53 o 
   9   2  31      104.86       98.80      9.21 o 
  10   2  31      101.05      102.20      9.50 o 
  11   2  31        4.85        8.27      5.49 o 
  12   2  31       91.73      116.68     24.45 o 
  13   2  31      211.80      234.20     45.18 o 
   1   3  31      100.62      105.88      5.93 o 
   2   3  31      131.42      132.82      7.07 o 
   3   3  31        4.72        3.42      3.07 o 
   4   3  31       25.78       28.78      4.38 o 
   5   3  31        1.52        1.84      2.82 o 
   6   3  31       17.32       16.49      3.80 o 
   7   3  31      231.83      271.60     15.88 o 
   8   3  31       11.30       10.52      4.64 o 
   9   3  31      173.37      200.85     15.22 o 
  10   3  31      183.47      211.46     13.38 o 
  11   3  31       67.09       66.18     11.22 o 
  12   3  31       46.22       66.24     12.89 o 
   1   4  31       21.30       25.86      3.89 o 
   2   4  31       29.59       21.29      4.91 o 
   3   4  31       13.87        9.83      3.41 o 
   4   4  31      111.58      102.53      7.29 o 
   5   4  31       55.07       54.85      5.66 o 
   6   4  31       37.36       37.47      6.05 o 
   7   4  31        9.55       12.86      4.78 o 
   8   4  31        3.50        8.88      5.07 o 
   9   4  31        6.46        4.79      4.73 o 
   1   5  31       47.60       44.79      5.70 o 
   2   5  31      313.06      355.35     13.19 o 
   3   5  31       43.37       28.98      5.76 o 
   4   5  31      361.26      324.69     15.00 o 
   5   5  31        0.96       -2.21      8.87 o 
   0   0  32       35.88       23.61     14.56 o 
   2   0  32     1753.87     1811.55     86.20 o 
   4   0  32       66.47       81.06      7.99 o 
   6   0  32      114.78      123.89      9.75 o 
   8   0  32      111.60      131.62     10.17 o 
  10   0  32      392.60      405.35     15.18 o 
  12   0  32       50.38       55.16     14.21 o 
  14   0  32       53.55       60.94     13.77 o 
   0   1  32        2.81        1.96      3.29 o 
   1   1  32       35.49       37.03      3.88 o 
   2   1  32      111.13      112.27      5.70 o 
   3   1  32        2.80        0.79      2.50 o 
   4   1  32       21.91        9.10      2.89 o 
   5   1  32       83.69       82.05      5.41 o 
   6   1  32      264.66      272.77     10.55 o 
   7   1  32        4.93        7.78      3.51 o 
   8   1  32       46.44       34.43      5.05 o 
   9   1  32       91.57       83.06      6.75 o 
  10   1  32       25.79       24.46      6.70 o 
  11   1  32        6.99        8.67      4.18 o 
  12   1  32      138.44      166.84     10.93 o 
  13   1  32        3.09        4.35      5.80 o 
   0   2  32      170.76      197.49     16.67 o 
   1   2  32       73.82       77.57      7.00 o 
   2   2  32      124.08      120.50      8.17 o 
   3   2  32       76.77       85.50     13.34 o 
   4   2  32       11.61        4.56      3.43 o 
   5   2  32        9.84        4.34      5.92 o 
   6   2  32      284.25      270.17     12.32 o 
   7   2  32       29.75       31.63      8.07 o 
   8   2  32        9.72        5.58      5.29 o 
   9   2  32       25.65       27.51      6.00 o 
  10   2  32       10.92       15.29      5.45 o 
  11   2  32        9.81       13.49      6.83 o 
  12   2  32       36.32       52.93      9.54 o 
   0   3  32       26.89       12.99      6.38 o 
   1   3  32       28.31       34.32      4.70 o 
   2   3  32       18.70       15.12      3.52 o 
   3   3  32       10.21        8.45      3.61 o 
   4   3  32       21.80       16.85      3.94 o 
   5   3  32       21.91       21.21      4.65 o 
   6   3  32       74.78       61.56      6.73 o 
   7   3  32      134.37      143.02      9.74 o 
   8   3  32       44.76       48.11      6.44 o 
   9   3  32      243.00      256.63     25.00 o 
  10   3  32       31.61       32.21      8.91 o 
  11   3  32       22.35       17.10     15.05 o 
   0   4  32       92.25       91.58      8.38 o 
   1   4  32       71.42       70.39      6.35 o 
   2   4  32       23.25       22.87      3.99 o 
   3   4  32       27.27       25.09      4.51 o 
   4   4  32        1.19        0.60      3.01 o 
   5   4  32      156.95      156.03     10.81 o 
   6   4  32       42.84       43.90      6.66 o 
   7   4  32       49.53       52.59      7.32 o 
   8   4  32       35.87       24.61      6.58 o 
   0   5  32      139.90      141.18     14.21 o 
   1   5  32       20.08       24.22      6.28 o 
   2   5  32       16.32       13.09      5.72 o 
   3   5  32        0.62       -2.27      9.28 o 
   2   0  33      679.06      727.39     37.40 o 
   4   0  33     1901.71     1975.28     35.09 o 
   6   0  33       87.95       74.77      7.98 o 
   8   0  33       94.12       97.77      9.03 o 
  10   0  33      223.93      238.39     18.76 o 
  12   0  33       86.23      123.41     18.24 o 
   1   1  33      121.59      118.77      6.26 o 
   2   1  33       93.62       97.41      5.37 o 
   3   1  33       61.12       58.50      6.16 o 
   4   1  33       11.57        7.17      2.81 o 
   5   1  33       57.91       58.62      5.78 o 
   6   1  33      123.74      131.57      8.24 o 
   7   1  33       46.00       42.73      5.35 o 
   8   1  33       32.14       21.31      4.48 o 
   9   1  33      115.26      116.24      7.95 o 
  10   1  33        6.35        1.27      3.86 o 
  11   1  33       17.63       23.66      5.38 o 
  12   1  33       23.15       23.99     11.38 o 
  13   1  33        2.80        7.97      6.25 o 
   1   2  33       16.63       17.37      4.87 o 
   2   2  33        6.32        3.43      3.83 o 
   3   2  33        0.93        0.33      3.74 o 
   4   2  33       22.41       12.44      4.88 o 
   5   2  33        6.95        6.64      4.49 o 
   6   2  33       99.52      104.57     13.76 o 
   7   2  33      113.11      103.00     12.96 o 
   8   2  33      157.27      144.62     14.78 o 
   9   2  33       38.42       36.86      7.06 o 
  10   2  33        1.32        1.80      6.41 o 
  11   2  33       21.65       23.16      9.85 o 
  12   2  33       84.52       93.74     28.84 o 
   1   3  33      125.50      120.21      8.53 o 
   2   3  33       17.28       16.17      4.48 o 
   3   3  33       29.40       30.43      4.72 o 
   4   3  33       46.79       38.12      5.12 o 
   5   3  33       99.62       96.92      8.06 o 
   6   3  33        2.03        6.62      4.50 o 
   7   3  33      276.04      330.40     43.87 o 
   8   3  33      424.92      490.20     16.65 o 
   9   3  33       11.16        8.55      7.19 o 
  10   3  33       59.25       90.95     16.57 o 
   1   4  33       54.38       53.12      5.96 o 
   2   4  33      146.07      155.52      9.94 o 
   3   4  33       35.03       25.94      5.63 o 
   4   4  33      105.22      104.53      9.17 o 
   5   4  33       56.41       59.73      7.52 o 
   6   4  33      144.37      140.40     12.10 o 
   7   4  33        0.73       -3.81      6.54 o 
   0   0  34      104.84      125.42     15.67 o 
   2   0  34      206.74      250.92     11.75 o 
   4   0  34       44.80       73.88      7.76 o 
   6   0  34       49.53       47.43      6.94 o 
   8   0  34       21.99       28.07      5.75 o 
  10   0  34      137.05      137.56     12.89 o 
  12   0  34       95.61      137.75     19.16 o 
   0   1  34      133.45      139.19      9.64 o 
   1   1  34       93.78       88.00      5.53 o 
   2   1  34       48.88       49.41      4.69 o 
   3   1  34        6.70        6.13      2.94 o 
   4   1  34       38.99       36.56      7.12 o 
   5   1  34       33.20       28.07      6.72 o 
   6   1  34       52.89       60.78      5.94 o 
   7   1  34        4.12        6.60      3.68 o 
   8   1  34      122.09      129.91      8.35 o 
   9   1  34        7.95        8.39      3.94 o 
  10   1  34        0.39       -1.45      3.90 o 
  11   1  34        8.30        6.26      6.06 o 
  12   1  34       31.80       21.86      7.41 o 
   0   2  34        4.25       -0.58      7.24 o 
   1   2  34       61.81       54.80      7.30 o 
   2   2  34      104.78      112.96      9.33 o 
   3   2  34       31.35       27.28      5.61 o 
   4   2  34        5.26        3.69      4.88 o 
   5   2  34       33.45       20.49      5.55 o 
   6   2  34        6.34        8.36      4.96 o 
   7   2  34       48.40       50.51      7.37 o 
   8   2  34       64.98       72.21      8.39 o 
   9   2  34       28.88       16.30      8.64 o 
  10   2  34       47.31       48.02      9.33 o 
  11   2  34        9.32        5.76      7.50 o 
   0   3  34       43.92       51.45      8.80 o 
   1   3  34      237.95      267.55     11.46 o 
   2   3  34       40.76       33.57      5.01 o 
   3   3  34        5.06       -0.96      3.33 o 
   4   3  34       34.03       32.95      5.68 o 
   5   3  34       22.45       14.93      6.07 o 
   6   3  34       12.90       16.29      6.53 o 
   7   3  34      372.71      409.61     28.14 o 
   8   3  34       15.72        6.33      6.53 o 
   9   3  34        5.16        9.25      7.07 o 
   0   4  34        3.37       -6.50      8.13 o 
   1   4  34       49.91       64.57      8.24 o 
   2   4  34       23.40       21.44      6.22 o 
   3   4  34       29.26       25.54      6.55 o 
   4   4  34       13.01       10.83      5.64 o 
   5   4  34       40.40       40.67     10.11 o 
   6   4  34       59.85       33.97      9.96 o 
   2   0  35      355.68      358.21     13.84 o 
   4   0  35     2007.28     2000.05     45.12 o 
   6   0  35       48.02       40.85      6.69 o 
   8   0  35      133.35      133.10     10.51 o 
  10   0  35      192.42      176.10     13.80 o 
   1   1  35      102.84      104.47      5.98 o 
   2   1  35       28.94       22.36      4.47 o 
   3   1  35      112.01      119.12      8.07 o 
   4   1  35       30.25       29.64      6.01 o 
   5   1  35       30.71       31.66      7.80 o 
   6   1  35       67.02       70.67      6.41 o 
   7   1  35      124.10      128.13      8.28 o 
   8   1  35       13.04        7.70      4.04 o 
   9   1  35       10.22        7.98      5.67 o 
  10   1  35       11.56       15.21      6.59 o 
  11   1  35       36.83       30.14     10.72 o 
   1   2  35       52.39       47.83      6.57 o 
   2   2  35       61.37       65.35      7.58 o 
   3   2  35       23.29       21.93      6.15 o 
   4   2  35       41.00       34.97      6.97 o 
   5   2  35       22.92       16.72      5.48 o 
   6   2  35        6.12        1.25      4.64 o 
   7   2  35       36.06       36.79      6.82 o 
   8   2  35       41.32       48.71      8.53 o 
   9   2  35        7.68       15.29      7.22 o 
  10   2  35        3.06        7.91      6.71 o 
   1   3  35       45.66       42.64      5.43 o 
   2   3  35       17.07       16.53      4.81 o 
   3   3  35        7.46       13.26      4.69 o 
   4   3  35       15.36        9.50      4.41 o 
   5   3  35       95.65      103.88     10.70 o 
   6   3  35       83.77      101.13     12.98 o 
   7   3  35      269.66      305.05     30.40 o 
   8   3  35       32.65       23.90      8.26 o 
   1   4  35        1.12        1.15      6.76 o 
   2   4  35        4.39       18.38     14.27 o 
   3   4  35       33.85       22.37     14.45 o 
   4   4  35      100.44      104.50     21.82 o 
   0   0  36       11.76        7.15      7.18 o 
   2   0  36      168.11      173.58     15.65 o 
   4   0  36       88.65      105.19     14.03 o 
   6   0  36      315.19      312.93     13.78 o 
   8   0  36       19.51       21.81      5.87 o 
  10   0  36       61.09       65.34     13.19 o 
   0   1  36       16.80       24.72      7.71 o 
   1   1  36        4.74        1.65      3.25 o 
   2   1  36       55.53       47.88      6.60 o 
   3   1  36       24.11       24.06      4.62 o 
   4   1  36       62.69       59.83      8.44 o 
   5   1  36       83.50       77.22     10.08 o 
   6   1  36       24.48       18.14      4.31 o 
   7   1  36       10.66       10.68      5.00 o 
   8   1  36       19.53        4.71      7.00 o 
   9   1  36        7.73        0.52      5.73 o 
  10   1  36        4.58       11.47      6.33 o 
   0   2  36       54.99       64.00     24.18 o 
   1   2  36      153.02      167.56     11.24 o 
   2   2  36       64.94       61.30      7.30 o 
   3   2  36       41.48       37.11      7.29 o 
   4   2  36       11.35        8.97      5.44 o 
   5   2  36       11.56       13.29      5.79 o 
   6   2  36       72.43       55.78      9.49 o 
   7   2  36       72.21       60.90     10.88 o 
   8   2  36      131.71      132.36     14.64 o 
   9   2  36       13.01        9.07      6.74 o 
   0   3  36       66.70       87.16     12.95 o 
   1   3  36        3.03       -0.78      4.43 o 
   2   3  36       52.06       65.48      8.20 o 
   3   3  36        8.09        4.81      7.36 o 
   4   3  36       23.64       11.77      7.66 o 
   5   3  36       86.71       92.15     12.56 o 
   6   3  36       87.15       95.62     13.18 o 
   7   3  36      109.64      109.78     13.66 o 
   0   4  36        6.44       18.61     10.90 o 
   1   4  36       27.75       37.02      9.63 o 
   2   4  36        5.82       11.47      7.47 o 
   2   0  37      270.19      287.78     12.87 o 
   4   0  37       88.12       82.97      8.73 o 
   6   0  37      237.23      227.63     12.76 o 
   8   0  37       44.30       34.86      7.34 o 
  10   0  37      113.65      154.01     19.59 o 
   1   1  37        3.92        4.68      4.79 o 
   2   1  37       58.19       47.78      7.37 o 
   3   1  37       28.44       24.25      6.20 o 
   4   1  37      135.07      147.44     21.54 o 
   5   1  37       64.33       66.21      7.87 o 
   6   1  37       61.09       56.44      9.34 o 
   7   1  37       44.88       50.47     12.54 o 
   8   1  37       93.31       70.56     11.25 o 
   9   1  37       33.40       32.16      8.01 o 
   1   2  37       28.54       26.09      5.78 o 
   2   2  37       44.29       54.07     12.15 o 
   3   2  37       10.63       17.33      6.03 o 
   4   2  37       41.97       41.21      7.40 o 
   5   2  37       91.56      100.15     12.20 o 
   6   2  37       30.00       27.13      8.26 o 
   7   2  37      140.19      141.76     14.38 o 
   8   2  37       87.24       92.76     12.06 o 
   1   3  37        8.09       10.05      6.33 o 
   2   3  37       38.67       34.69      7.99 o 
   3   3  37       14.93       18.49      7.50 o 
   4   3  37        3.47        4.38      7.47 o 
   5   3  37       58.37       60.05     11.27 o 
   6   3  37       33.71       27.59      8.67 o 
   0   0  38        5.31       14.73      8.35 o 
   2   0  38       26.59       40.10      7.41 o 
   4   0  38       53.84       64.82      9.62 o 
   6   0  38       87.10       85.38      8.82 o 
   8   0  38      192.61      208.23     16.40 o 
   0   1  38      165.72      155.04     19.78 o 
   1   1  38       24.78       18.01      6.76 o 
   2   1  38       86.99      108.55     12.76 o 
   3   1  38      286.57      303.68     26.19 o 
   4   1  38        0.72        1.16      4.54 o 
   5   1  38       30.38       21.42      5.97 o 
   6   1  38       71.32       83.70     15.39 o 
   7   1  38       27.61       27.69     16.14 o 
   8   1  38        2.12        1.87      5.73 o 
   0   2  38       89.38       73.80     11.81 o 
   1   2  38       30.69       26.94      6.15 o 
   2   2  38       17.70       17.90      6.20 o 
   3   2  38        9.90        7.98      5.67 o 
   4   2  38        3.44        7.42      6.83 o 
   5   2  38      103.03       98.62     12.50 o 
   6   2  38       60.33       56.57     15.07 o 
   7   2  38       57.80       46.29      9.69 o 
   0   3  38       69.45       53.24     15.39 o 
   1   3  38       81.65       78.62     27.57 o 
   2   3  38       68.37       72.24     16.80 o 
   3   3  38        4.01        1.46      7.03 o 
   4   3  38        9.19       15.25      9.16 o 
   2   0  39       79.37       71.96     20.51 o 
   4   0  39       39.92       37.24      6.76 o 
   6   0  39       17.92       25.10      8.41 o 
   8   0  39       17.14       35.62     11.47 o 
   1   1  39       37.23       35.44      7.75 o 
   2   1  39       46.10       44.92      7.41 o 
   3   1  39       91.73       89.64      9.74 o 
   4   1  39      341.73      364.54     30.19 o 
   5   1  39        3.79        7.39      6.37 o 
   6   1  39       22.82       35.65      7.86 o 
   7   1  39       42.79       41.97      8.68 o 
   1   2  39        1.66        2.53      5.38 o 
   2   2  39       16.34       15.78      7.41 o 
   3   2  39        9.09        7.86      6.54 o 
   4   2  39       30.78       26.39      8.19 o 
   5   2  39      133.96      161.95     15.33 o 
   0   0  40      182.09      187.50     19.82 o 
   2   0  40      112.85      126.25     12.88 o 
   4   0  40        1.75        1.87      4.82 o 
   6   0  40       66.03       67.74     14.43 o 
   0   1  40       31.57       18.02      9.48 o 
   1   1  40        1.23        4.34      6.05 o 
   2   1  40      126.05      127.63     11.43 o 
   3   1  40      135.85      121.08     13.35 o 
   4   1  40        1.59        9.69      7.79 o 
   5   1  40      169.81      158.11     14.54 o 
   6   1  40        1.34        3.84      6.24 o 
   0   2  40       54.87       66.59     15.41 o 
   1   2  40       32.25       32.57     12.84 o 
   2   2  40       24.13       13.09      7.06 o 
   3   2  40       20.84       20.30      7.46 o 
   2   0  41       90.39      103.11     10.96 o 
   4   0  41        5.38       19.85      6.45 o 
   1   1  41       12.52       11.08     10.17 o 
   2   1  41      175.22      177.44     15.22 o 
   3   1  41      103.60      107.18     16.20 o 
   0   0  42       73.06       65.16     13.03 o 
                                                 
